# Supplementary material for: 3-(4-Chloro­phenyl­sulfon­yl)-5-isopropyl-2-methyl-1-benzofuran
Source: Acta Crystallogr Sect E Struct Rep Online. 2011 Apr 29;67(Pt 5):o1226. doi: 10.1107/S1600536811014784 (PMC3089266; doi:10.1107/S1600536811014784)
Supplement: Supplementary file 2 [file e-67-o1226-Isup2.hkl]

# 
# h,k,l, Fc-squared, Fo-squared, sigma(Fo-squared) and status flag 
# 
data_I
_shelx_title ' 1040 IN P2(1)/C' 
_shelx_refln_list_code          4 
_shelx_F_calc_maximum      141.90 
_exptl_crystal_F_000       728.00 
_reflns_d_resolution_high  0.7828 
 
loop_ 
 _symmetry_equiv_pos_as_xyz 
 'x, y, z' 
 '-x, y+1/2, -z+1/2' 
 '-x, -y, -z' 
 'x, -y-1/2, z-1/2' 
 
_cell_length_a    11.4851 
_cell_length_b    11.3194 
_cell_length_c    13.0600 
_cell_angle_alpha  90.000 
_cell_angle_beta  101.475 
_cell_angle_gamma  90.000 
 
_shelx_F_squared_multiplier     1.000 
 
loop_ 
 _refln_index_h 
 _refln_index_k 
 _refln_index_l 
 _refln_F_squared_calc 
 _refln_F_squared_meas 
 _refln_F_squared_sigma 
 _refln_observed_status 
   1   0   0     4333.87     3760.24    100.30 o 
   2   0   0       19.72       31.24      1.74 o 
   3   0   0     1727.69     1767.98     48.05 o 
   4   0   0     2070.11     1923.73     52.71 o 
   5   0   0      213.80      172.01      7.75 o 
   6   0   0     2905.44     2907.68    100.18 o 
   7   0   0     1016.98     1186.73     60.56 o 
   8   0   0     1399.80     1481.02     43.26 o 
   9   0   0     1909.20     1824.24     52.77 o 
  10   0   0     1717.26     1676.07     61.32 o 
  11   0   0        0.01        2.27      2.95 o 
  12   0   0      162.71      176.29     13.97 o 
  13   0   0      725.70      699.16     64.21 o 
  14   0   0      284.92      299.77     40.28 o 
   1   1   0     2908.14     2809.99     74.60 o 
   2   1   0       14.24       17.81      1.09 o 
   3   1   0     3327.25     3262.73     85.28 o 
   4   1   0     2791.89     2708.02     47.76 o 
   5   1   0       65.54       75.04      3.09 o 
   6   1   0      207.32      145.95      7.17 o 
   7   1   0     2967.40     2998.59     57.93 o 
   8   1   0      701.90      715.80     19.96 o 
   9   1   0      116.58      110.86      6.03 o 
  10   1   0        3.67        1.00      1.64 o 
  11   1   0        4.73        6.03      2.23 o 
  12   1   0      109.49      104.85      6.67 o 
  13   1   0       45.98       46.48      4.93 o 
  14   1   0        3.37       -1.42      2.40 o 
   0   2   0     3780.63     3772.15    155.41 o 
   1   2   0      761.53      801.91     18.94 o 
   2   2   0    10058.18     8707.89    199.29 o 
   3   2   0     7946.31     7760.70    157.93 o 
   4   2   0     8559.58     8743.73    178.76 o 
   5   2   0      369.81      430.53     11.73 o 
   6   2   0       85.65       75.88      4.10 o 
   7   2   0      341.17      302.27      7.83 o 
   8   2   0       74.87       65.41      4.96 o 
   9   2   0     1807.07     1732.28     39.21 o 
  10   2   0     1145.40     1116.22     30.21 o 
  11   2   0        1.97        0.14      1.78 o 
  12   2   0      164.84      151.09      7.08 o 
  13   2   0      186.37      174.89      8.83 o 
  14   2   0       19.30       28.94      5.23 o 
   1   3   0      682.02      683.99     16.58 o 
   2   3   0       44.15       29.49      4.52 o 
   3   3   0      982.42      889.22     19.35 o 
   4   3   0      633.09      815.64     25.12 o 
   5   3   0       53.98       65.99      2.88 o 
   6   3   0      987.42     1025.20     20.83 o 
   7   3   0     1709.94     1691.78     33.94 o 
   8   3   0       60.28       62.95      3.26 o 
   9   3   0      136.72      140.53      6.05 o 
  10   3   0      519.53      505.34     21.10 o 
  11   3   0       36.95       46.52      4.05 o 
  12   3   0       10.61        9.06      2.57 o 
  13   3   0       36.43       44.23      4.36 o 
  14   3   0        0.47        5.72      2.95 o 
   0   4   0        1.59       12.09      2.55 o 
   1   4   0      801.69      727.42     17.85 o 
   2   4   0     4461.26     4536.34    104.30 o 
   3   4   0      340.28      386.09     10.48 o 
   4   4   0      909.30      931.69     23.31 o 
   5   4   0      161.50      201.92      6.08 o 
   6   4   0      457.32      442.47     10.15 o 
   7   4   0      569.14      556.93     12.46 o 
   8   4   0     2154.03     2212.94     44.06 o 
   9   4   0      501.61      456.20     13.06 o 
  10   4   0       31.28       19.55      2.81 o 
  11   4   0      263.92      249.81     13.12 o 
  12   4   0      461.18      493.94     14.98 o 
  13   4   0       95.65      100.37      7.57 o 
   1   5   0     1343.96     1282.82     35.38 o 
   2   5   0      145.54      170.24      6.15 o 
   3   5   0     1613.98     1643.32     39.25 o 
   4   5   0      398.57      357.23     10.28 o 
   5   5   0     3659.84     3781.51     79.15 o 
   6   5   0        8.18        4.90      1.23 o 
   7   5   0        0.04        0.97      1.04 o 
   8   5   0      489.41      456.06     16.51 o 
   9   5   0        3.15        1.34      1.62 o 
  10   5   0      423.89      419.68     12.75 o 
  11   5   0      204.56      219.65      8.70 o 
  12   5   0        1.70        0.92      2.19 o 
  13   5   0      117.82      137.20      8.22 o 
   0   6   0        3.76       12.43      3.24 o 
   1   6   0        1.44        1.64      0.82 o 
   2   6   0      186.32      177.75      6.52 o 
   3   6   0      469.82      578.42     15.37 o 
   4   6   0      236.03      220.01      7.22 o 
   5   6   0      273.89      263.18     12.44 o 
   6   6   0      269.53      283.94      7.57 o 
   7   6   0        0.17        1.59      1.18 o 
   8   6   0     2067.15     2012.60     65.09 o 
   9   6   0       81.39       90.34      5.11 o 
  10   6   0        7.83        4.08      2.12 o 
  11   6   0      123.34      111.29      6.26 o 
  12   6   0      224.77      237.58      9.54 o 
  13   6   0        0.07        2.98      2.56 o 
   1   7   0     1541.82     1557.01     43.29 o 
   2   7   0      462.97      522.15     14.15 o 
   3   7   0       44.53       40.48      2.62 o 
   4   7   0      866.64      891.56     22.64 o 
   5   7   0      901.42      852.86     18.24 o 
   6   7   0      222.61      227.32      6.66 o 
   7   7   0      348.67      375.66      9.73 o 
   8   7   0      483.62      494.21     13.57 o 
   9   7   0       33.78       40.66      3.56 o 
  10   7   0       74.77       72.94      4.97 o 
  11   7   0       66.19       62.47      4.91 o 
  12   7   0       92.67       77.31      6.39 o 
   0   8   0     1098.87     1297.87     65.40 o 
   1   8   0        0.51        6.61      2.17 o 
   2   8   0       84.99       77.49      5.16 o 
   3   8   0      456.31      452.36     13.20 o 
   4   8   0     1731.82     1770.40     38.90 o 
   5   8   0       53.66       61.02      3.65 o 
   6   8   0      183.65      170.51      6.38 o 
   7   8   0      132.52      132.15      5.65 o 
   8   8   0       39.68       52.44      4.35 o 
   9   8   0       19.41       16.06      3.06 o 
  10   8   0      220.00      218.22     11.39 o 
  11   8   0        0.31        0.85      2.63 o 
   1   9   0      361.13      331.58     11.23 o 
   2   9   0      835.26      738.13     20.66 o 
   3   9   0      782.80      859.55     23.45 o 
   4   9   0     2078.53     1954.71     48.38 o 
   5   9   0       80.53       60.14      4.48 o 
   6   9   0      237.69      201.15      8.37 o 
   7   9   0      278.68      275.39     10.37 o 
   8   9   0        9.83        8.34      2.58 o 
   9   9   0        7.76       11.74      2.98 o 
  10   9   0      114.87      112.81      9.41 o 
  11   9   0       16.87       20.86      4.09 o 
   0  10   0     2765.71     2887.92     98.88 o 
   1  10   0      993.56      946.20     25.99 o 
   2  10   0      232.62      233.78      9.34 o 
   3  10   0      186.60      201.02      8.45 o 
   4  10   0      196.88      185.47     10.77 o 
   5  10   0      146.29      134.16      6.80 o 
   6  10   0      107.10      119.65      6.63 o 
   7  10   0       23.27       26.21      4.32 o 
   8  10   0       11.98       12.93      3.61 o 
   9  10   0      166.86      175.77     14.93 o 
  10  10   0      100.91      117.81     10.62 o 
   1  11   0       24.46       30.91      3.79 o 
   2  11   0        0.08        2.48      2.20 o 
   3  11   0      763.47      726.84     47.71 o 
   4  11   0      249.57      248.38     11.96 o 
   5  11   0      224.17      201.32     10.65 o 
   6  11   0      469.23      451.86     17.95 o 
   7  11   0      840.39      784.41     33.77 o 
   8  11   0       99.96      135.92     24.19 o 
   9  11   0       38.13       51.88      7.51 o 
   0  12   0     1201.51     1165.87     65.23 o 
   1  12   0        0.06        3.92      3.85 o 
   2  12   0        1.95        2.86      3.67 o 
   3  12   0      268.13      271.75     18.05 o 
   4  12   0      144.69      130.82     11.05 o 
   5  12   0        9.94        7.91      3.64 o 
   6  12   0       90.80      101.22      8.14 o 
   7  12   0      108.93      134.80     11.80 o 
   8  12   0        0.05        2.12      4.00 o 
   1  13   0       49.54       35.69      7.41 o 
   2  13   0      208.25      204.00     14.33 o 
   3  13   0      124.38      111.49     11.58 o 
   4  13   0        0.01       -0.38      3.55 o 
   5  13   0       19.97       15.67      5.42 o 
   6  13   0        0.01       -0.66      4.17 o 
   0  14   0       76.48       86.52     14.65 o 
   1  14   0        7.51       11.84      5.17 o 
   2  14   0       61.29       55.56      8.66 o 
   3  14   0        4.33        3.59      4.51 o 
 -14   1   1       16.68       15.93      3.92 o 
 -13   1   1        0.02       -2.10      1.94 o 
 -12   1   1        6.23        3.59      2.16 o 
 -11   1   1       65.36       60.01      4.37 o 
 -10   1   1       17.34       19.42      2.73 o 
  -9   1   1       16.84       25.70      2.55 o 
  -8   1   1      164.82      204.69      6.40 o 
  -7   1   1      199.10      236.56      5.93 o 
  -6   1   1       53.80       38.74      1.98 o 
  -5   1   1       54.80       81.43      2.42 o 
  -4   1   1      247.16      212.49      4.66 o 
  -3   1   1      545.31      640.77     11.86 o 
  -2   1   1    10835.50     8751.73    151.29 o 
  -1   1   1     1982.08     1868.16     35.04 o 
   0   1   1     2340.57     2311.66     47.33 o 
   1   1   1       34.48       39.50      2.38 o 
   2   1   1    12232.09     9741.15    224.14 o 
   3   1   1     2273.14     2258.00     52.49 o 
   4   1   1      472.64      467.58     12.49 o 
   5   1   1     1256.26     1459.61     31.43 o 
   6   1   1       29.66       24.69      1.62 o 
   7   1   1      171.25      157.85      5.75 o 
   8   1   1        0.10        0.03      1.25 o 
   9   1   1        4.13        4.79      1.76 o 
  10   1   1        8.48        5.66      2.25 o 
  11   1   1        1.31        0.76      1.98 o 
  12   1   1       31.04       36.60      4.42 o 
  13   1   1        0.16        3.55      2.71 o 
  14   1   1       13.95        6.35      3.17 o 
 -14   2   1       15.35       19.14      3.62 o 
 -13   2   1      138.42      129.10      6.91 o 
 -12   2   1        4.01       -0.27      1.82 o 
 -11   2   1       12.48        9.08      2.41 o 
 -10   2   1     1369.96     1346.52     31.73 o 
  -9   2   1     1742.01     1670.35     37.90 o 
  -8   2   1      868.82      820.95     17.91 o 
  -7   2   1     1064.62     1026.80     21.43 o 
  -6   2   1       28.81       49.14      3.14 o 
  -5   2   1      135.73      157.12      4.28 o 
  -4   2   1      294.67      275.22      6.89 o 
  -3   2   1     1504.95     1599.44     33.54 o 
  -2   2   1    10787.45     9231.16    198.17 o 
  -1   2   1    20135.42    15672.82    372.03 o 
   0   2   1     1765.41     1777.85     36.74 o 
   1   2   1     1721.88     1781.81     41.22 o 
   2   2   1       51.73       37.97      2.21 o 
   3   2   1     4139.65     4274.84     97.65 o 
   4   2   1      147.52      144.07      4.21 o 
   5   2   1     1041.32     1128.16     24.87 o 
   6   2   1       19.47       17.61      1.70 o 
   7   2   1      445.27      452.42     10.65 o 
   8   2   1      877.17      890.18     21.57 o 
   9   2   1      260.73      273.15      9.01 o 
  10   2   1      489.63      477.04     13.78 o 
  11   2   1      744.78      713.57     20.62 o 
  12   2   1      224.96      206.19      9.42 o 
  13   2   1      150.08      143.69     10.40 o 
  14   2   1        2.54        4.73      2.91 o 
 -14   3   1       21.47       25.50      3.97 o 
 -13   3   1       92.71       86.90      5.84 o 
 -12   3   1      129.68      138.70      6.88 o 
 -11   3   1      759.21      712.19     19.20 o 
 -10   3   1      433.94      442.10     13.12 o 
  -9   3   1      166.51      172.48      7.91 o 
  -8   3   1      100.67       97.39      4.02 o 
  -7   3   1      512.21      520.51     12.68 o 
  -6   3   1      965.03      995.03     20.33 o 
  -5   3   1       87.73       49.64      2.21 o 
  -4   3   1      353.52      397.21      8.79 o 
  -3   3   1       20.60        8.44      1.09 o 
  -2   3   1    13345.22    12373.37    334.14 o 
  -1   3   1       61.47      116.49      3.67 o 
   0   3   1      299.77      291.47      7.79 o 
   1   3   1      344.24      408.49      9.28 o 
   2   3   1       25.11       27.87      1.49 o 
   3   3   1      311.32      327.59      8.01 o 
   4   3   1      321.77      259.32      7.54 o 
   5   3   1      110.31      142.58      7.67 o 
   6   3   1     1860.59     1940.16     37.85 o 
   7   3   1      755.38      753.92     16.48 o 
   8   3   1      739.84      730.84     24.17 o 
   9   3   1       11.14       15.38      2.44 o 
  10   3   1       33.77       51.48      5.13 o 
  11   3   1        4.78       10.68      3.58 o 
  12   3   1       57.08       66.64      4.94 o 
  13   3   1       37.60       34.51      4.45 o 
 -13   4   1       13.55       10.63      2.89 o 
 -12   4   1       46.36       50.49      5.41 o 
 -11   4   1        0.25        3.93      2.10 o 
 -10   4   1      573.73      536.41     15.16 o 
  -9   4   1       78.88       80.05      4.62 o 
  -8   4   1        6.31        7.34      1.72 o 
  -7   4   1       13.36       18.57      2.32 o 
  -6   4   1      596.72      624.32     13.63 o 
  -5   4   1       36.74       35.71      2.01 o 
  -4   4   1      178.93      213.28      5.49 o 
  -3   4   1      850.12      914.33     18.34 o 
  -2   4   1     1963.93     2002.40     38.30 o 
  -1   4   1      284.31      310.04     16.11 o 
   0   4   1     1208.23     1189.41     25.45 o 
   1   4   1      921.57     1061.29     22.83 o 
   2   4   1      869.52      834.34     18.32 o 
   3   4   1      352.89      323.76     11.86 o 
   4   4   1       97.35       63.07      3.01 o 
   5   4   1      678.23      768.17     19.63 o 
   6   4   1       92.62       84.95      4.20 o 
   7   4   1      469.27      426.63     10.49 o 
   8   4   1      754.10      751.90     16.88 o 
   9   4   1      403.71      358.16     10.94 o 
  10   4   1       21.88       25.50      3.04 o 
  11   4   1       19.02       21.96      3.18 o 
  12   4   1        9.91        7.95      2.53 o 
  13   4   1        0.22       -0.50      2.22 o 
 -13   5   1       26.79       28.04      3.86 o 
 -12   5   1       36.56       47.31      4.82 o 
 -11   5   1        2.91        1.50      2.01 o 
 -10   5   1        5.29        2.78      1.95 o 
  -9   5   1      252.87      230.61      7.89 o 
  -8   5   1       64.99       75.20      4.03 o 
  -7   5   1       31.07       24.04      2.34 o 
  -6   5   1      146.00      178.42      5.36 o 
  -5   5   1      400.82      376.33      9.39 o 
  -4   5   1       97.24      102.51      3.44 o 
  -3   5   1      466.27      563.62     12.05 o 
  -2   5   1       29.44       20.08      2.61 o 
  -1   5   1      199.44      240.87      5.69 o 
   0   5   1      310.38      342.62      9.91 o 
   1   5   1       15.41        7.62      1.29 o 
   2   5   1       48.08       57.53      2.42 o 
   3   5   1      610.85      627.57     16.19 o 
   4   5   1       30.41       24.38      2.75 o 
   5   5   1       34.18       39.33      2.46 o 
   6   5   1       66.32       57.16      4.82 o 
   7   5   1      592.23      600.88     14.84 o 
   8   5   1      225.54      191.67      6.26 o 
   9   5   1        4.02        5.22      1.94 o 
  10   5   1       67.13       51.39      5.60 o 
  11   5   1       80.35       69.11      4.87 o 
  12   5   1      185.38      165.24     12.06 o 
  13   5   1       16.45       15.19      3.38 o 
 -13   6   1        0.57        1.86      2.47 o 
 -12   6   1        1.76        1.65      2.26 o 
 -11   6   1      126.63      119.64      6.38 o 
 -10   6   1      337.09      322.92     12.52 o 
  -9   6   1      225.45      242.91      8.34 o 
  -8   6   1      321.03      322.31      9.78 o 
  -7   6   1       94.43       91.19      4.31 o 
  -6   6   1       97.79       85.29      3.97 o 
  -5   6   1        1.73        7.36      1.28 o 
  -4   6   1        1.01        5.74      1.13 o 
  -3   6   1      152.10      169.58      4.83 o 
  -2   6   1      888.65      974.70     21.00 o 
  -1   6   1      166.09      190.08      6.07 o 
   0   6   1      988.12      888.98     20.05 o 
   1   6   1        5.17        5.41      1.38 o 
   2   6   1     1010.43      853.37     21.28 o 
   3   6   1      346.87      410.20     11.41 o 
   4   6   1      939.40      882.09     22.47 o 
   5   6   1      264.87      299.11      8.39 o 
   6   6   1      141.68      166.51      5.73 o 
   7   6   1      241.54      217.21      7.31 o 
   8   6   1      234.76      250.80      7.66 o 
   9   6   1       42.90       49.79      3.97 o 
  10   6   1      293.57      272.01     10.68 o 
  11   6   1        6.46        9.56      3.10 o 
  12   6   1       65.00       67.59      5.37 o 
 -12   7   1      290.37      307.70     14.18 o 
 -11   7   1       91.22       94.42      5.82 o 
 -10   7   1       23.46       15.40      3.18 o 
  -9   7   1       74.20       79.44      4.63 o 
  -8   7   1       75.13       80.08      4.42 o 
  -7   7   1       10.19        8.81      2.94 o 
  -6   7   1      669.78      694.75     17.04 o 
  -5   7   1      501.54      499.48     12.76 o 
  -4   7   1      668.86      637.39     14.87 o 
  -3   7   1      155.91      117.28      5.40 o 
  -2   7   1      196.90      215.02      6.13 o 
  -1   7   1      476.14      470.72     10.49 o 
   0   7   1        0.04        1.94      1.35 o 
   1   7   1      102.69       82.07      4.78 o 
   2   7   1      127.10      113.04      5.70 o 
   3   7   1       10.82       12.04      2.15 o 
   4   7   1       74.13       76.77      3.89 o 
   5   7   1      148.30      126.97      4.85 o 
   6   7   1     1475.06     1519.58     32.02 o 
   7   7   1      504.83      439.96     12.23 o 
   8   7   1      195.22      236.25      8.17 o 
   9   7   1      159.09      122.60      6.08 o 
  10   7   1       47.89       44.67      4.15 o 
  11   7   1        2.86        1.15      2.27 o 
  12   7   1        4.76        7.58      3.16 o 
 -12   8   1        9.11        9.28      3.31 o 
 -11   8   1        2.21        0.61      2.51 o 
 -10   8   1      180.05      198.10     10.31 o 
  -9   8   1       93.38       92.33      4.97 o 
  -8   8   1       59.21       57.52      3.85 o 
  -7   8   1      124.83      124.37      5.30 o 
  -6   8   1      425.37      405.40     11.25 o 
  -5   8   1      118.35      123.37      4.93 o 
  -4   8   1      302.72      290.24      8.96 o 
  -3   8   1      241.61      222.23      7.46 o 
  -2   8   1      393.41      375.58     11.21 o 
  -1   8   1     1700.94     1712.68     41.72 o 
   0   8   1     1298.14     1320.09     41.21 o 
   1   8   1        1.45        1.29      1.70 o 
   2   8   1      401.54      375.64     13.47 o 
   3   8   1      950.00      978.40     47.16 o 
   4   8   1      124.47      112.35      5.60 o 
   5   8   1       64.53       69.64      4.57 o 
   6   8   1      111.79      114.22      5.11 o 
   7   8   1      256.68      251.99      9.52 o 
   8   8   1        0.54        0.79      1.93 o 
   9   8   1      116.91      115.12      5.91 o 
  10   8   1       14.98       16.51      3.48 o 
  11   8   1       87.56      109.23      7.81 o 
 -11   9   1      197.54      226.82     12.11 o 
 -10   9   1       64.39       80.07     12.09 o 
  -9   9   1       57.22       79.27      6.42 o 
  -8   9   1       21.43       17.46      3.99 o 
  -7   9   1      239.14      260.96     16.91 o 
  -6   9   1       57.63       55.00      4.99 o 
  -5   9   1     1283.64     1257.52     37.95 o 
  -4   9   1       33.25       41.25      6.35 o 
  -3   9   1      336.94      343.15     13.62 o 
  -2   9   1      954.69      968.74     30.10 o 
  -1   9   1     1046.99     1020.69     31.26 o 
   0   9   1       78.54       72.34      5.33 o 
   1   9   1      229.93      223.12      9.93 o 
   2   9   1       36.38       43.87      4.32 o 
   3   9   1     1208.72     1162.45     30.29 o 
   4   9   1      284.51      291.91     10.42 o 
   5   9   1      152.93      151.04      6.07 o 
   6   9   1      107.37       92.04      5.51 o 
   7   9   1      149.45      167.20      7.66 o 
   8   9   1      207.70      199.64      8.74 o 
   9   9   1      163.15      176.59     14.90 o 
  10   9   1       36.52       28.67      5.04 o 
  11   9   1        7.77        4.26      2.95 o 
 -10  10   1      145.64      177.48     20.10 o 
  -9  10   1        2.28       -0.96      3.73 o 
  -8  10   1        0.11       -1.96      2.88 o 
  -7  10   1      153.05      138.72      8.42 o 
  -6  10   1       50.55       51.82      5.44 o 
  -5  10   1        4.36        6.03      2.25 o 
  -4  10   1     1054.66     1057.17     32.93 o 
  -3  10   1        1.65        0.13      2.07 o 
  -2  10   1      170.31      152.28      8.35 o 
  -1  10   1       88.99       89.69     13.63 o 
   0  10   1       37.29       25.34      4.02 o 
   1  10   1        3.92        5.14      2.67 o 
   2  10   1       13.97       10.39      3.64 o 
   3  10   1      221.72      219.86     13.02 o 
   4  10   1        8.09        6.62      2.32 o 
   5  10   1        2.83       -0.69      1.85 o 
   6  10   1      468.28      468.22     15.21 o 
   7  10   1       97.05      112.01      7.84 o 
   8  10   1        0.92        2.13      2.79 o 
   9  10   1      104.56      103.25      6.87 o 
  10  10   1       30.27       19.27      4.69 o 
  -9  11   1       60.73       72.52      8.95 o 
  -8  11   1       43.64       61.32     13.20 o 
  -7  11   1        1.88       -2.31      3.23 o 
  -6  11   1       67.19       76.50     12.05 o 
  -5  11   1       20.45       25.25      4.46 o 
  -4  11   1        0.95        2.34      2.76 o 
  -3  11   1      715.28      668.67     23.66 o 
  -2  11   1      176.79      158.68      9.15 o 
  -1  11   1        0.50        2.54      2.61 o 
   0  11   1        2.13        1.83      2.36 o 
   1  11   1       32.39       30.06      4.38 o 
   2  11   1      134.93      127.43      8.10 o 
   3  11   1      117.18      112.10      6.54 o 
   4  11   1       85.70       88.61      5.99 o 
   5  11   1      140.64      132.40      9.64 o 
   6  11   1       31.29       34.75      4.92 o 
   7  11   1       37.64       36.22      8.24 o 
   8  11   1        7.52        4.54      3.25 o 
   9  11   1        2.06        0.77      3.31 o 
  -8  12   1      191.96      268.94     25.72 o 
  -7  12   1       99.01       91.95      9.94 o 
  -6  12   1       11.70       10.18      4.02 o 
  -5  12   1       14.29       11.96      3.89 o 
  -4  12   1       71.81       71.40      6.79 o 
  -3  12   1       37.18       44.41      5.80 o 
  -2  12   1      232.99      232.43     11.95 o 
  -1  12   1       24.25       28.41      4.88 o 
   0  12   1        2.66        4.23      2.98 o 
   1  12   1      134.40      140.34     15.73 o 
   2  12   1      264.23      264.88     17.75 o 
   3  12   1      103.43       89.16      9.33 o 
   4  12   1       55.58       53.61      7.52 o 
   5  12   1        4.25        2.65      3.67 o 
   6  12   1        9.28        6.85      4.03 o 
   7  12   1       51.15       67.45     12.26 o 
  -6  13   1      291.31      305.36     45.99 o 
  -5  13   1       21.00       32.17      6.74 o 
  -4  13   1       82.36       75.72     16.95 o 
  -3  13   1      127.02      112.80     10.84 o 
  -2  13   1      172.25      172.98     13.88 o 
  -1  13   1       25.02       19.71      5.89 o 
   0  13   1      114.66      122.22     11.19 o 
   1  13   1      114.02      107.43     15.93 o 
   2  13   1      270.40      246.14     31.08 o 
   3  13   1      113.90      109.67     15.41 o 
   4  13   1      191.90      194.63     13.72 o 
   5  13   1      127.49      115.28     10.77 o 
   6  13   1      129.07      122.12     16.52 o 
  -3  14   1       33.72       35.87      7.21 o 
  -2  14   1      126.93      138.99     12.70 o 
  -1  14   1       23.84       34.92      7.32 o 
   0  14   1      140.89      141.02     20.01 o 
   1  14   1      205.88      201.23     15.10 o 
   2  14   1       17.83        9.35      4.95 o 
   3  14   1       71.40       85.12     16.69 o 
 -14   0   2       38.19       27.38      6.38 o 
 -13   0   2      484.15      449.70     22.72 o 
 -12   0   2       78.80       63.36      6.58 o 
 -11   0   2     1546.03     1625.57     48.77 o 
 -10   0   2     1235.19     1226.92     53.41 o 
  -9   0   2      508.74      524.56     18.34 o 
  -8   0   2     2438.18     2344.14     56.07 o 
  -7   0   2      873.08      721.35     18.88 o 
  -6   0   2     2287.89     2532.82     59.69 o 
  -5   0   2      160.18      204.76      7.19 o 
  -4   0   2     6016.05     6303.22    166.43 o 
  -3   0   2      144.98      106.19      4.11 o 
  -2   0   2     5563.51     5159.64    135.92 o 
  -1   0   2     1731.78     1920.25    112.25 o 
   0   0   2      521.49      556.45     17.87 o 
   1   0   2      540.47      516.12     24.48 o 
   3   0   2    16797.45    15454.59   1821.36 o 
   4   0   2      296.67      333.32     18.91 o 
   5   0   2        0.59       -0.68      1.53 o 
   6   0   2      667.46      615.04     33.55 o 
   7   0   2       98.90       89.00      6.54 o 
   8   0   2      644.42      695.09     39.00 o 
   9   0   2      326.82      345.76     23.50 o 
  10   0   2        0.70       -0.89      2.35 o 
  11   0   2      309.16      260.43     20.78 o 
  12   0   2      598.31      555.50     26.01 o 
  13   0   2       41.98       49.23     11.33 o 
 -14   1   2      215.09      229.20     12.45 o 
 -13   1   2       19.25       25.93      3.76 o 
 -12   1   2      208.09      192.93      8.08 o 
 -11   1   2      532.20      511.82     13.48 o 
 -10   1   2     1002.41      963.34     21.66 o 
  -9   1   2        7.34        3.72      1.46 o 
  -8   1   2      585.44      622.94     16.95 o 
  -7   1   2     1237.26     1354.51     23.56 o 
  -6   1   2        2.55        4.26      0.84 o 
  -5   1   2     1743.82     1683.58     32.58 o 
  -4   1   2     4886.46     4674.96     87.48 o 
  -3   1   2      102.81      112.95      3.00 o 
  -2   1   2     7260.29     6550.06    217.95 o 
  -1   1   2    14352.95    11934.51    223.48 o 
   0   1   2     1507.62     1627.30     30.66 o 
   1   1   2       59.55       50.99      1.74 o 
   2   1   2      832.74      955.29     22.54 o 
   3   1   2    13600.00    12091.32    247.50 o 
   4   1   2      240.78      274.39      7.79 o 
   5   1   2     1327.58     1252.53     30.44 o 
   6   1   2     2041.14     2103.65     44.86 o 
   7   1   2       20.71       27.27      4.84 o 
   8   1   2      270.53      234.44      8.76 o 
   9   1   2      968.09      913.02     25.27 o 
  10   1   2        7.63        4.77      2.19 o 
  11   1   2       28.34       24.22      3.59 o 
  12   1   2       84.53       67.32      5.62 o 
  13   1   2       47.97       50.48      5.17 o 
 -14   2   2        1.88       -0.15      2.34 o 
 -13   2   2      355.71      354.01     12.31 o 
 -12   2   2        1.83       -0.03      1.85 o 
 -11   2   2      615.70      591.56     22.74 o 
 -10   2   2        0.93        2.84      1.87 o 
  -9   2   2       92.86       93.49      4.89 o 
  -8   2   2      496.74      529.35     12.36 o 
  -7   2   2     3269.21     3147.41     60.22 o 
  -6   2   2      110.86       95.05      2.97 o 
  -5   2   2       20.68       26.40      1.58 o 
  -4   2   2      894.91      946.89     17.44 o 
  -3   2   2     6057.44     6091.78    105.24 o 
  -2   2   2       17.47       28.74      1.92 o 
  -1   2   2    17173.98    14252.45    292.07 o 
   0   2   2     1558.89     1594.56     28.02 o 
   1   2   2      497.50      445.57      9.06 o 
   2   2   2     1245.70     1218.08     25.74 o 
   3   2   2      114.88       76.40      3.19 o 
   4   2   2      709.05      712.27     15.84 o 
   5   2   2      836.01      837.06     18.94 o 
   6   2   2     4549.96     4661.21    108.94 o 
   7   2   2       46.38       40.25      2.55 o 
   8   2   2       86.86       74.94      4.15 o 
   9   2   2       14.46       10.10      4.69 o 
  10   2   2       79.79       77.86      5.35 o 
  11   2   2        0.10       -0.15      1.95 o 
  12   2   2      444.25      406.57     14.68 o 
  13   2   2       15.23       16.63      3.60 o 
 -14   3   2       81.52       82.55      8.30 o 
 -13   3   2       42.62       39.92      4.27 o 
 -12   3   2       50.50       55.85      4.59 o 
 -11   3   2      131.72      120.22      6.26 o 
 -10   3   2       49.28       53.67      4.04 o 
  -9   3   2      790.63      809.17     22.71 o 
  -8   3   2      549.92      547.86     14.04 o 
  -7   3   2      432.72      386.79      9.27 o 
  -6   3   2     1328.19     1321.57     26.50 o 
  -5   3   2     2469.52     2696.48     51.66 o 
  -4   3   2     1431.83     1556.10     30.26 o 
  -3   3   2      200.75      126.73      5.04 o 
  -2   3   2     4751.38     5194.27    106.33 o 
  -1   3   2     5272.42     5251.04     97.87 o 
   0   3   2      589.23      608.73     12.15 o 
   1   3   2     1615.28     1670.84     35.04 o 
   2   3   2      170.51      140.20      5.17 o 
   3   3   2       41.43       43.17      1.85 o 
   4   3   2       37.79       41.93      1.98 o 
   5   3   2      713.42      629.44     15.71 o 
   6   3   2       93.81      109.99      7.75 o 
   7   3   2      217.38      229.89      7.11 o 
   8   3   2       84.87       81.12      4.36 o 
   9   3   2      759.62      746.14     21.30 o 
  10   3   2      106.57      103.09      8.24 o 
  11   3   2      460.01      455.07     23.16 o 
  12   3   2      396.66      397.11     16.35 o 
  13   3   2      106.62      104.02      7.14 o 
 -14   4   2        3.17        1.91      2.47 o 
 -13   4   2       18.83       19.72      3.94 o 
 -12   4   2        2.01        3.60      2.21 o 
 -11   4   2        2.76        0.76      1.91 o 
 -10   4   2      346.70      334.99     10.82 o 
  -9   4   2     1053.10     1016.58     24.07 o 
  -8   4   2        0.80       -0.27      1.20 o 
  -7   4   2       16.22       19.83      1.89 o 
  -6   4   2      526.59      558.14     12.43 o 
  -5   4   2      668.47      635.24     17.10 o 
  -4   4   2       30.56       18.39      1.91 o 
  -3   4   2     5093.70     5535.04    103.70 o 
  -2   4   2        0.13        5.75      2.18 o 
  -1   4   2        2.15        6.75      1.39 o 
   0   4   2     8244.93     8393.91    171.07 o 
   1   4   2     3463.45     3601.23     67.78 o 
   2   4   2       33.39       40.96      2.36 o 
   3   4   2       75.06       61.17      2.57 o 
   4   4   2     2687.13     2718.76     56.86 o 
   5   4   2      176.00      203.75      5.57 o 
   6   4   2      875.70      809.37     18.84 o 
   7   4   2      469.65      492.96     14.31 o 
   8   4   2        0.45        0.32      1.43 o 
   9   4   2      383.94      409.48     12.07 o 
  10   4   2      451.87      461.52     13.61 o 
  11   4   2      534.08      499.43     14.86 o 
  12   4   2       96.42       88.95      7.02 o 
  13   4   2       49.45       48.74      6.91 o 
 -13   5   2      116.61      119.64      7.67 o 
 -12   5   2      483.22      489.06     22.13 o 
 -11   5   2       41.04       39.74      3.79 o 
 -10   5   2       69.76       77.54      6.70 o 
  -9   5   2      131.07      122.82      5.39 o 
  -8   5   2      149.93      148.26      5.74 o 
  -7   5   2      283.39      278.24      7.72 o 
  -6   5   2      154.58      141.75      4.57 o 
  -5   5   2     2365.90     2478.23     47.88 o 
  -4   5   2      390.08      403.82      9.24 o 
  -3   5   2     7494.12     7852.89    146.64 o 
  -2   5   2     3799.32     3916.96     73.90 o 
  -1   5   2      802.22      909.36     20.21 o 
   0   5   2      842.25     1029.09     23.27 o 
   1   5   2      162.22      133.59      4.27 o 
   2   5   2      675.81      883.45     19.66 o 
   3   5   2      373.96      254.04      6.93 o 
   4   5   2      709.77      731.08     16.88 o 
   5   5   2       42.40       62.33      3.37 o 
   6   5   2      686.89      669.67     16.17 o 
   7   5   2     3216.98     3125.58     66.62 o 
   8   5   2        3.01        2.25      1.68 o 
   9   5   2      161.90      126.01      7.01 o 
  10   5   2      124.84      103.13      7.01 o 
  11   5   2      254.21      276.69     19.56 o 
  12   5   2      142.56      146.38      7.19 o 
  13   5   2      179.58      178.93      9.45 o 
 -13   6   2        7.00        4.84      2.63 o 
 -12   6   2      149.11      153.98      7.49 o 
 -11   6   2       20.41       21.85      3.30 o 
 -10   6   2      618.83      648.83     19.55 o 
  -9   6   2      563.62      564.60     15.15 o 
  -8   6   2        0.71       -0.89      1.38 o 
  -7   6   2        3.42        2.67      2.45 o 
  -6   6   2       10.44       11.64      1.61 o 
  -5   6   2     1187.83     1217.21     24.77 o 
  -4   6   2      115.67      106.68      3.63 o 
  -3   6   2      240.99      266.70      6.65 o 
  -2   6   2       92.92      119.21      3.59 o 
  -1   6   2       39.14       54.60      4.78 o 
   0   6   2      645.45      576.21     13.80 o 
   1   6   2     1012.44      954.75     24.17 o 
   2   6   2      496.24      505.06     12.15 o 
   3   6   2       32.60       18.25      1.71 o 
   4   6   2      506.26      518.08     12.77 o 
   5   6   2        5.87       14.77      1.93 o 
   6   6   2       94.63       92.87      4.51 o 
   7   6   2        5.10        9.14      1.96 o 
   8   6   2       40.70       33.17      2.79 o 
   9   6   2       10.51       14.72      2.61 o 
  10   6   2      790.89      766.01     41.57 o 
  11   6   2      110.61      107.53      6.22 o 
  12   6   2       11.71       12.26      3.03 o 
 -12   7   2      359.70      389.55     17.72 o 
 -11   7   2       57.82       64.31      5.53 o 
 -10   7   2      175.40      186.63      9.43 o 
  -9   7   2       19.75       20.26      2.76 o 
  -8   7   2      316.98      329.41     10.00 o 
  -7   7   2      676.00      676.66     15.43 o 
  -6   7   2     1223.13     1243.29     25.72 o 
  -5   7   2      685.66      684.42     15.08 o 
  -4   7   2        0.84        0.70      0.98 o 
  -3   7   2      943.42      943.10     19.58 o 
  -2   7   2     1579.31     1461.65     29.07 o 
  -1   7   2     1365.81     1405.63     30.99 o 
   0   7   2       15.23        4.08      1.80 o 
   1   7   2      152.39      138.72      5.68 o 
   2   7   2      332.55      337.96     10.55 o 
   3   7   2     1105.47     1145.59     25.69 o 
   4   7   2      235.53      253.15      8.25 o 
   5   7   2       30.93       35.38      3.97 o 
   6   7   2      759.62      820.52     24.67 o 
   7   7   2     2404.20     2318.39     50.62 o 
   8   7   2       15.40       10.13      2.10 o 
   9   7   2      324.17      348.24     11.12 o 
  10   7   2       13.77       14.24      2.82 o 
  11   7   2       20.98       26.93      4.14 o 
  12   7   2       56.47       67.91      6.04 o 
 -12   8   2       53.45       69.34      9.00 o 
 -11   8   2      112.21       98.89      7.71 o 
 -10   8   2       82.78       93.67      8.70 o 
  -9   8   2       32.76       36.25      3.43 o 
  -8   8   2      428.33      455.15     14.68 o 
  -7   8   2        0.10       -0.53      1.38 o 
  -6   8   2      111.14      109.06      4.41 o 
  -5   8   2      380.49      360.97      9.16 o 
  -4   8   2       14.18       17.36      2.01 o 
  -3   8   2      186.02      155.24      8.40 o 
  -2   8   2     1580.87     1451.45     32.34 o 
  -1   8   2       75.78       95.44      5.61 o 
   0   8   2       20.22       22.60      2.21 o 
   1   8   2      249.30      257.98      9.06 o 
   2   8   2      643.26      679.14     18.86 o 
   3   8   2      425.90      393.21     14.06 o 
   4   8   2       98.32       75.60      5.31 o 
   5   8   2       10.29        7.78      2.53 o 
   6   8   2       10.98       26.74      3.09 o 
   7   8   2      221.92      214.46     11.30 o 
   8   8   2       54.58       58.01      7.01 o 
   9   8   2        1.68       -0.19      2.09 o 
  10   8   2        1.86       -0.08      2.34 o 
  11   8   2        8.26        3.75      2.74 o 
 -11   9   2        0.19       -1.70      5.45 o 
 -10   9   2      245.00      329.58     27.59 o 
  -9   9   2        0.45        3.24      3.71 o 
  -8   9   2       81.71      100.87     13.63 o 
  -7   9   2        3.27        3.03      3.19 o 
  -6   9   2      207.60      191.39      9.20 o 
  -5   9   2      557.79      535.47     18.61 o 
  -4   9   2     1175.74     1213.67     31.73 o 
  -3   9   2      403.44      397.78     13.35 o 
  -2   9   2     1229.76     1263.07     32.82 o 
  -1   9   2     1843.64     1855.80     54.81 o 
   0   9   2      934.26      858.65     26.18 o 
   1   9   2      435.79      417.06     15.12 o 
   2   9   2       11.48        7.98      2.42 o 
   3   9   2      714.80      702.81     37.79 o 
   4   9   2      235.04      239.72     12.46 o 
   5   9   2     1604.93     1590.87     40.33 o 
   6   9   2      333.34      353.76     12.01 o 
   7   9   2       26.70       24.29      3.37 o 
   8   9   2       27.11       23.76      3.17 o 
   9   9   2      100.52      122.05      7.26 o 
  10   9   2        2.24       -0.68      2.43 o 
 -10  10   2        3.04        5.73      4.68 o 
  -9  10   2      124.11      138.79     12.60 o 
  -8  10   2      395.66      418.35     53.99 o 
  -7  10   2      518.58      525.73     24.63 o 
  -6  10   2       91.54       66.31      9.28 o 
  -5  10   2      223.31      206.22     14.48 o 
  -4  10   2       54.50       58.29      7.09 o 
  -3  10   2       11.69       13.98      4.17 o 
  -2  10   2        7.78        1.02      2.89 o 
  -1  10   2       68.06       78.99      7.59 o 
   0  10   2      153.02      170.07     11.02 o 
   1  10   2       75.33       78.72     12.35 o 
   2  10   2     1365.29     1243.15     46.43 o 
   3  10   2     1144.74     1107.42     33.99 o 
   4  10   2       65.64       70.72      4.94 o 
   5  10   2        3.04        2.07      2.00 o 
   6  10   2      164.51      202.60     20.85 o 
   7  10   2       18.99       16.26      3.86 o 
   8  10   2       56.96       58.71      6.07 o 
   9  10   2        8.92        7.24      3.74 o 
  -9  11   2       22.38       21.57      6.05 o 
  -8  11   2      108.62      132.34     27.51 o 
  -7  11   2        5.89        5.45      3.10 o 
  -6  11   2       22.93       36.62      8.94 o 
  -5  11   2     1294.78     1346.34     51.64 o 
  -4  11   2     1132.51     1206.85     47.01 o 
  -3  11   2      109.60       94.79      9.12 o 
  -2  11   2       15.60       21.83      6.98 o 
  -1  11   2      652.57      646.37     28.05 o 
   0  11   2       45.58       41.63      6.14 o 
   1  11   2       12.75       10.54      4.02 o 
   2  11   2       71.59       72.04      7.65 o 
   3  11   2       55.36       55.19      6.42 o 
   4  11   2       36.57       41.65      5.02 o 
   5  11   2      547.64      584.74     20.98 o 
   6  11   2      131.58      131.62      8.25 o 
   7  11   2       19.31       19.79      5.47 o 
   8  11   2      285.12      271.21     16.32 o 
  -8  12   2      189.21      215.86     15.57 o 
  -7  12   2      277.36      295.42     18.93 o 
  -6  12   2        6.39        3.31      3.12 o 
  -5  12   2       71.51       71.25      6.82 o 
  -4  12   2      156.43      187.88     13.10 o 
  -3  12   2      128.82      119.80     10.70 o 
  -2  12   2        3.42        5.02      3.76 o 
  -1  12   2      138.91      140.64     11.32 o 
   0  12   2        0.46        0.08      3.31 o 
   1  12   2       82.86      102.72      9.79 o 
   2  12   2      682.07      708.45     25.13 o 
   3  12   2       95.41      104.93      7.88 o 
   4  12   2       60.69       61.08     12.03 o 
   5  12   2       48.06       50.16      5.75 o 
   6  12   2      196.65      200.08     17.97 o 
   7  12   2        0.74        1.94      3.97 o 
  -6  13   2       11.26       21.32      6.75 o 
  -5  13   2       16.03       25.09      5.10 o 
  -4  13   2        2.82        4.56      3.34 o 
  -3  13   2        0.26       -0.77      2.97 o 
  -2  13   2       11.56        8.84      3.87 o 
  -1  13   2      262.59      259.63     14.56 o 
   0  13   2        4.63        3.72      3.28 o 
   1  13   2        0.09       -1.25      3.31 o 
   2  13   2       35.71       42.50      7.10 o 
   3  13   2       55.68       59.29      8.22 o 
   4  13   2      127.53      131.80     20.35 o 
   5  13   2        7.49        2.47      3.90 o 
  -3  14   2       75.67       63.73      8.72 o 
  -2  14   2        0.03       -4.66      3.66 o 
  -1  14   2      146.42      155.74     13.25 o 
   0  14   2      277.44      276.65     28.96 o 
   1  14   2        4.39        7.24      5.04 o 
   2  14   2       64.13       64.60      8.66 o 
 -14   1   3      146.43      142.07     11.21 o 
 -13   1   3       38.13       36.91      4.22 o 
 -12   1   3      140.82      132.09      6.12 o 
 -11   1   3      220.51      220.26      7.66 o 
 -10   1   3        3.02        1.91      1.56 o 
  -9   1   3       18.20       15.27      2.13 o 
  -8   1   3       24.13       24.82      1.74 o 
  -7   1   3       57.70       53.52      2.46 o 
  -6   1   3       50.81       81.66      2.77 o 
  -5   1   3     2224.32     2379.52     49.96 o 
  -4   1   3        5.74       24.61      2.50 o 
  -3   1   3      226.88      221.58      5.24 o 
  -2   1   3       57.04       32.98      1.70 o 
  -1   1   3        1.27        4.12      0.88 o 
   0   1   3       82.99       80.91      2.22 o 
   1   1   3    16658.95    14291.96    334.15 o 
   2   1   3     2333.75     2600.82     75.24 o 
   3   1   3     2275.66     2461.86     56.94 o 
   4   1   3      815.92      846.60     20.56 o 
   5   1   3     3491.86     3391.30    112.70 o 
   6   1   3      833.49      829.29     39.27 o 
   7   1   3      130.73      118.81      6.26 o 
   8   1   3      588.30      598.62     20.12 o 
   9   1   3      185.75      171.62      8.74 o 
  10   1   3        7.93        8.90      2.57 o 
  11   1   3        6.44        5.26      2.49 o 
  12   1   3        7.22       13.84      3.34 o 
  13   1   3        0.37        1.16      2.42 o 
 -14   2   3      264.71      249.56     10.30 o 
 -13   2   3       56.78       56.09      4.89 o 
 -12   2   3       38.36       44.69      4.29 o 
 -11   2   3      678.07      610.60     19.02 o 
 -10   2   3      907.01      941.21     21.33 o 
  -9   2   3        3.88        1.16      1.48 o 
  -8   2   3      575.14      605.68     12.58 o 
  -7   2   3     1140.02     1069.53     20.41 o 
  -6   2   3      610.87      629.23     12.58 o 
  -5   2   3     1517.37     1545.69     28.03 o 
  -4   2   3        2.09        4.56      2.07 o 
  -3   2   3      193.42      243.51      5.23 o 
  -2   2   3    11202.57    10755.40    366.80 o 
  -1   2   3       20.80       37.75      1.69 o 
   0   2   3     1584.80     1732.30     32.91 o 
   1   2   3     1078.01     1054.54     35.80 o 
   2   2   3     4202.28     4212.25     96.50 o 
   3   2   3      157.09      124.38      3.78 o 
   4   2   3     1706.81     1811.63     42.92 o 
   5   2   3     3444.07     3555.10     73.66 o 
   6   2   3      108.43       90.34      3.72 o 
   7   2   3       75.97       62.72      4.55 o 
   8   2   3      684.74      693.59     22.61 o 
   9   2   3       13.43       10.43      2.54 o 
  10   2   3     1006.75      973.29     29.87 o 
  11   2   3       45.41       49.47      4.84 o 
  12   2   3      142.08      152.26      9.41 o 
  13   2   3      269.01      253.48     11.51 o 
 -14   3   3        0.45       -0.23      2.29 o 
 -13   3   3       25.41       28.24      4.24 o 
 -12   3   3      261.08      237.37     11.09 o 
 -11   3   3      462.02      461.77     14.02 o 
 -10   3   3      140.62      153.60      7.40 o 
  -9   3   3      201.49      209.43      7.17 o 
  -8   3   3      473.63      539.54     12.54 o 
  -7   3   3        7.55        6.57      1.43 o 
  -6   3   3       60.64      116.52      4.91 o 
  -5   3   3      145.84      184.84      5.06 o 
  -4   3   3     1920.95     1999.21     38.58 o 
  -3   3   3     7798.24     7863.25    146.49 o 
  -2   3   3      840.02      750.73     15.01 o 
  -1   3   3      742.04      939.35     20.40 o 
   0   3   3     2425.70     2451.46     46.40 o 
   1   3   3      875.44      757.24     15.21 o 
   2   3   3        2.81       11.61      1.09 o 
   3   3   3      430.12      517.55     12.04 o 
   4   3   3      416.15      529.22     12.43 o 
   5   3   3      410.77      448.71     10.06 o 
   6   3   3      694.13      673.92     14.39 o 
   7   3   3       41.79       28.99      2.89 o 
   8   3   3      122.45      120.87      5.94 o 
   9   3   3      626.85      619.04     18.50 o 
  10   3   3      853.14      813.11     27.10 o 
  11   3   3        2.63        2.69      2.41 o 
  12   3   3       55.00       48.90      5.01 o 
  13   3   3        1.76        3.27      2.80 o 
 -14   4   3       46.80       49.27      4.94 o 
 -13   4   3       33.60       29.74      3.89 o 
 -12   4   3       63.33       61.87      4.87 o 
 -11   4   3      120.88      109.76      8.90 o 
 -10   4   3        0.26       -1.42      1.77 o 
  -9   4   3       16.65       15.06      2.23 o 
  -8   4   3      221.43      214.83      6.30 o 
  -7   4   3        9.33        9.26      1.46 o 
  -6   4   3      249.67      226.29      6.20 o 
  -5   4   3        0.11        1.87      0.85 o 
  -4   4   3     9549.98     9594.03    178.94 o 
  -3   4   3        3.59        4.31      0.90 o 
  -2   4   3      265.45      314.26     11.60 o 
  -1   4   3     1024.33     1180.51     25.49 o 
   0   4   3     2172.94     2330.02     44.38 o 
   1   4   3      422.91      392.77      9.56 o 
   2   4   3      692.26      660.59     15.80 o 
   3   4   3     1187.90     1393.55     30.07 o 
   4   4   3       33.41       28.72      1.79 o 
   5   4   3     1054.96     1172.59     23.73 o 
   6   4   3       94.29      103.89      3.68 o 
   7   4   3        0.04       -1.03      1.30 o 
   8   4   3       32.96       33.43      4.08 o 
   9   4   3        0.04        1.14      1.58 o 
  10   4   3      129.69      133.94      6.38 o 
  11   4   3      153.32      140.90      9.54 o 
  12   4   3        1.84       -0.67      2.45 o 
  13   4   3       79.43       63.76      6.00 o 
 -13   5   3        4.47        1.53      2.30 o 
 -12   5   3        9.11       10.52      2.70 o 
 -11   5   3       32.63       39.95      4.23 o 
 -10   5   3        6.75        7.13      2.35 o 
  -9   5   3      249.00      262.18      8.49 o 
  -8   5   3      635.01      611.07     15.60 o 
  -7   5   3      234.53      265.25      9.35 o 
  -6   5   3      863.30      881.26     18.62 o 
  -5   5   3      163.17      179.81      5.19 o 
  -4   5   3      102.29      124.17      4.08 o 
  -3   5   3     1733.22     1709.56     33.33 o 
  -2   5   3     1141.24     1240.04     24.47 o 
  -1   5   3      899.16      944.07     29.30 o 
   0   5   3      463.51      506.84     12.05 o 
   1   5   3       16.58       13.84      1.09 o 
   2   5   3     1342.31     1524.06     32.71 o 
   3   5   3        2.36        0.83      0.86 o 
   4   5   3      158.93      168.60      4.93 o 
   5   5   3      177.56      145.73      4.65 o 
   6   5   3      537.36      573.36     14.23 o 
   7   5   3       27.43       25.73      2.98 o 
   8   5   3        0.40        1.10      1.83 o 
   9   5   3       38.19       47.04      3.72 o 
  10   5   3       31.18       27.18      3.26 o 
  11   5   3        2.03       -0.12      2.07 o 
  12   5   3        3.26       -1.62      2.24 o 
 -13   6   3        8.16        5.42      2.71 o 
 -12   6   3        0.01        1.01      2.10 o 
 -11   6   3       26.27       29.39      3.86 o 
 -10   6   3       17.73       16.05      2.97 o 
  -9   6   3       34.95       36.47      3.23 o 
  -8   6   3       52.27       50.03      3.49 o 
  -7   6   3      521.48      516.87     12.24 o 
  -6   6   3     1309.78     1305.69     26.70 o 
  -5   6   3      126.19      121.07      5.10 o 
  -4   6   3       12.66       17.97      2.81 o 
  -3   6   3       83.85      135.42      5.84 o 
  -2   6   3      219.45      274.09      6.64 o 
  -1   6   3      715.65      723.09     16.74 o 
   0   6   3     1152.25     1312.87     28.76 o 
   1   6   3       78.30       60.39      3.57 o 
   2   6   3      701.43      774.05     17.66 o 
   3   6   3       80.07       77.78      5.05 o 
   4   6   3        4.85        7.16      1.55 o 
   5   6   3       35.47       39.95      2.49 o 
   6   6   3        0.43        0.50      1.30 o 
   7   6   3      103.15      124.34      7.47 o 
   8   6   3       45.10       34.84      3.07 o 
   9   6   3        4.43        6.07      2.10 o 
  10   6   3      147.91      158.10      7.03 o 
  11   6   3      107.92      115.01      6.41 o 
  12   6   3      226.29      222.58     10.47 o 
 -12   7   3      145.83      174.13      8.86 o 
 -11   7   3      476.51      522.08     20.37 o 
 -10   7   3      331.66      360.95     11.30 o 
  -9   7   3      136.68      141.94      6.15 o 
  -8   7   3        0.63       -1.59      1.46 o 
  -7   7   3      375.68      357.20      9.42 o 
  -6   7   3      808.19      813.52     17.74 o 
  -5   7   3       74.38       94.34      3.72 o 
  -4   7   3      288.53      269.90      8.32 o 
  -3   7   3      999.24     1051.50     21.60 o 
  -2   7   3      982.61      973.64     20.01 o 
  -1   7   3      279.54      250.15     15.31 o 
   0   7   3      245.36      284.36     15.68 o 
   1   7   3     1338.94     1293.36     28.77 o 
   2   7   3       86.71       94.30      4.61 o 
   3   7   3        0.17        0.86      1.32 o 
   4   7   3      310.20      294.43     12.13 o 
   5   7   3       71.67       86.75      3.99 o 
   6   7   3       20.74       13.60      2.04 o 
   7   7   3        7.34        0.46      1.81 o 
   8   7   3      241.99      259.27     16.64 o 
   9   7   3      628.79      640.16     19.48 o 
  10   7   3      216.98      244.11     10.34 o 
  11   7   3      134.90      130.91      7.84 o 
 -12   8   3        2.43        2.10      3.44 o 
 -11   8   3      177.74      208.33     11.40 o 
 -10   8   3      230.55      264.69     19.45 o 
  -9   8   3       76.92       77.87      5.50 o 
  -8   8   3        2.35        0.61      1.99 o 
  -7   8   3      120.32      118.16      4.74 o 
  -6   8   3      867.15      858.94     20.54 o 
  -5   8   3        4.70        2.86      1.48 o 
  -4   8   3      512.27      553.44     14.17 o 
  -3   8   3      354.73      310.47      9.37 o 
  -2   8   3      236.56      229.71     10.45 o 
  -1   8   3      113.22       86.01      4.39 o 
   0   8   3       10.59       15.16      1.91 o 
   1   8   3      370.81      348.32     11.12 o 
   2   8   3     1184.02     1233.44     31.50 o 
   3   8   3      257.93      222.57      8.29 o 
   4   8   3      303.22      287.50      9.97 o 
   5   8   3      931.65      920.85     53.22 o 
   6   8   3       15.23       21.62      2.93 o 
   7   8   3        0.14        2.81      2.12 o 
   8   8   3        5.53        9.44      2.64 o 
   9   8   3      173.13      156.63      7.80 o 
  10   8   3        5.08        5.80      2.77 o 
  11   8   3       11.64       12.29      3.46 o 
 -11   9   3      184.93      269.96     25.38 o 
 -10   9   3        5.65        4.74      4.27 o 
  -9   9   3       11.01       16.78      5.16 o 
  -8   9   3        5.96        4.66      3.85 o 
  -7   9   3        3.98        1.85      2.47 o 
  -6   9   3      212.74      232.31     11.12 o 
  -5   9   3      367.81      373.12     26.88 o 
  -4   9   3       22.64       20.38      2.89 o 
  -3   9   3      597.29      573.30     16.91 o 
  -2   9   3      229.03      210.76     11.06 o 
  -1   9   3       81.37       70.13      4.54 o 
   0   9   3      229.91      199.98     11.46 o 
   1   9   3      747.14      753.13     32.97 o 
   2   9   3      293.96      264.53     11.48 o 
   3   9   3       44.69       37.23      3.86 o 
   4   9   3       20.32       35.99      8.00 o 
   5   9   3      771.14      706.24     23.19 o 
   6   9   3      459.89      471.33     14.82 o 
   7   9   3      127.45      130.50      6.91 o 
   8   9   3      161.06      153.06      6.88 o 
   9   9   3        6.10        6.30      2.74 o 
  10   9   3        9.10        9.67      3.17 o 
 -10  10   3        0.57        4.15      4.42 o 
  -9  10   3       19.32       15.40      5.54 o 
  -8  10   3       29.65       38.10      6.66 o 
  -7  10   3        0.02        1.17      3.15 o 
  -6  10   3       31.46       32.25      5.95 o 
  -5  10   3       62.20       58.18      5.90 o 
  -4  10   3      303.77      298.53     13.42 o 
  -3  10   3       50.35       45.76      5.33 o 
  -2  10   3       94.76      101.59      7.34 o 
  -1  10   3      335.61      309.94     13.34 o 
   0  10   3        5.73        6.30      2.84 o 
   1  10   3       26.09       21.67      3.94 o 
   2  10   3      161.31      167.00     10.75 o 
   3  10   3      237.42      278.41     16.95 o 
   4  10   3      318.98      293.41     14.99 o 
   5  10   3      186.01      179.23     11.25 o 
   6  10   3       52.96       51.80      8.09 o 
   7  10   3       48.45       39.48      6.44 o 
   8  10   3       37.47       32.65      6.32 o 
   9  10   3       36.51       35.09      9.20 o 
  -9  11   3        5.70        0.32      4.26 o 
  -8  11   3       57.43       58.70     12.26 o 
  -7  11   3        0.20        4.63      4.07 o 
  -6  11   3        1.59        2.30      3.62 o 
  -5  11   3        1.02        5.81      4.14 o 
  -4  11   3      194.09      215.15     40.03 o 
  -3  11   3        3.84        2.71      3.76 o 
  -2  11   3       32.62       29.73      5.66 o 
  -1  11   3        0.12        1.28      2.88 o 
   0  11   3        6.53       12.26      4.14 o 
   1  11   3       95.90      114.30      9.51 o 
   2  11   3       77.74       75.20      9.54 o 
   3  11   3        0.79       -2.73      2.53 o 
   4  11   3      368.01      362.40     18.00 o 
   5  11   3       37.02       45.01      5.31 o 
   6  11   3      230.89      231.52     14.39 o 
   7  11   3        3.45        2.20      3.76 o 
   8  11   3       16.78       20.33      5.77 o 
  -8  12   3       32.76       41.06      7.80 o 
  -7  12   3      185.29      193.30     31.42 o 
  -6  12   3      159.02      228.05     33.64 o 
  -5  12   3       25.59        9.91      4.76 o 
  -4  12   3       20.50       17.33      5.35 o 
  -3  12   3       17.57       11.76      4.85 o 
  -2  12   3        0.02       -3.71      3.10 o 
  -1  12   3       16.54       26.56      5.80 o 
   0  12   3        7.23       10.65      4.21 o 
   1  12   3       10.21        5.97      3.91 o 
   2  12   3      128.26      147.45     11.19 o 
   3  12   3      235.08      184.80     18.40 o 
   4  12   3       48.02       56.04      9.20 o 
   5  12   3        8.51       11.09      3.82 o 
   6  12   3       40.02       34.00      6.68 o 
   7  12   3       28.61       18.67      5.87 o 
  -6  13   3        2.79        1.49      3.32 o 
  -5  13   3      108.73      139.65     12.43 o 
  -4  13   3      322.34      357.75     20.22 o 
  -3  13   3      124.97      188.57     16.44 o 
  -2  13   3       85.41       79.15     16.27 o 
  -1  13   3       34.80       44.55      7.33 o 
   0  13   3      193.97      173.83     12.76 o 
   1  13   3       42.70       59.21      7.77 o 
   2  13   3       18.89       26.27      4.93 o 
   3  13   3       47.57       51.94      8.95 o 
   4  13   3       91.52       97.00      8.25 o 
   5  13   3       60.34       83.96      7.72 o 
  -3  14   3       12.05        9.17      4.26 o 
  -2  14   3       23.10       20.40     10.47 o 
  -1  14   3       27.37       30.80      6.80 o 
   0  14   3       56.73       82.94     18.40 o 
   1  14   3      160.52      159.02     13.06 o 
 -14   0   4      636.18      657.17     44.97 o 
 -13   0   4        8.09        1.73      2.88 o 
 -12   0   4      252.97      226.70     15.50 o 
 -11   0   4       11.66       11.92      3.47 o 
 -10   0   4      179.43      160.34      8.73 o 
  -9   0   4     1374.71     1384.49     42.46 o 
  -8   0   4      225.65      151.34      8.28 o 
  -7   0   4      110.75       85.63      6.95 o 
  -6   0   4     1887.20     1770.92     59.81 o 
  -5   0   4     4123.04     3979.60    106.38 o 
  -4   0   4      721.97      688.05     20.11 o 
  -3   0   4        3.92        1.55      0.89 o 
  -2   0   4     4296.90     4305.96    114.19 o 
  -1   0   4     5455.40     5485.99    144.74 o 
   0   0   4     6606.02     6432.52    169.52 o 
   1   0   4     2966.90     2756.20     73.62 o 
   2   0   4     2889.25     3344.15    152.44 o 
   3   0   4     4047.87     4488.55    145.47 o 
   4   0   4    11097.35    11177.02    359.40 o 
   5   0   4     4655.46     4744.85    154.06 o 
   6   0   4     1767.57     1841.25    113.52 o 
   7   0   4        9.28       17.71      4.77 o 
   8   0   4        0.25        3.41      3.41 o 
   9   0   4      786.30      737.87     30.03 o 
  10   0   4       35.59       28.27      5.16 o 
  11   0   4      100.40       86.00      8.49 o 
  12   0   4        2.51       -0.77      3.12 o 
  13   0   4      271.03      362.45     27.25 o 
 -14   1   4      204.87      211.32     17.04 o 
 -13   1   4      366.90      359.44     17.69 o 
 -12   1   4     1363.37     1372.68     33.55 o 
 -11   1   4      319.11      299.60      9.44 o 
 -10   1   4        0.21        0.45      1.57 o 
  -9   1   4      272.08      250.72      7.40 o 
  -8   1   4     1558.40     1586.04     29.60 o 
  -7   1   4      952.80      983.21     20.41 o 
  -6   1   4      126.54      149.53      5.33 o 
  -5   1   4     1327.39     1466.22     31.57 o 
  -4   1   4       69.88       58.78      2.32 o 
  -3   1   4     2405.35     2359.34     44.99 o 
  -2   1   4     3474.60     3569.70     67.07 o 
  -1   1   4        0.01        6.21      1.22 o 
   0   1   4     1035.02     1021.33     24.65 o 
   1   1   4     1730.75     1714.88     35.87 o 
   2   1   4     3001.56     3138.49     64.72 o 
   3   1   4      494.98      610.45     18.12 o 
   4   1   4       11.20       20.09      2.36 o 
   5   1   4     1234.10     1240.51     33.01 o 
   6   1   4      771.64      816.23     26.50 o 
   7   1   4      210.70      196.01     10.48 o 
   8   1   4     2340.56     2251.27     63.82 o 
   9   1   4      158.35      168.49      7.59 o 
  10   1   4        2.97        0.46      1.89 o 
  11   1   4      470.43      468.58     18.26 o 
  12   1   4       47.87       60.07      5.44 o 
  13   1   4        8.71       12.29      3.52 o 
 -14   2   4       24.83       28.85      4.17 o 
 -13   2   4        8.87        6.99      2.82 o 
 -12   2   4       72.03       74.33      5.24 o 
 -11   2   4      888.50      885.86     26.93 o 
 -10   2   4        3.02        2.64      1.72 o 
  -9   2   4      262.94      252.77      9.18 o 
  -8   2   4        0.74        0.83      1.00 o 
  -7   2   4       15.63        7.61      1.24 o 
  -6   2   4     2190.69     2356.51     42.34 o 
  -5   2   4     5534.08     5616.61     97.71 o 
  -4   2   4       78.39       75.80      2.73 o 
  -3   2   4      210.40      215.14      6.86 o 
  -2   2   4       46.67       48.49      1.96 o 
  -1   2   4     3992.87     3704.29     69.65 o 
   0   2   4      228.48      195.27      4.65 o 
   1   2   4       23.66       28.95      2.02 o 
   2   2   4     3104.72     3401.10     70.15 o 
   3   2   4      221.28      239.77      7.08 o 
   4   2   4     2217.74     2211.31     51.89 o 
   5   2   4       67.02       83.01      3.51 o 
   6   2   4      583.23      590.80     23.17 o 
   7   2   4      513.40      464.12     19.69 o 
   8   2   4      937.56      931.26     29.07 o 
   9   2   4       27.80       33.05      4.22 o 
  10   2   4       27.74       30.58      6.57 o 
  11   2   4       53.99       47.59      5.33 o 
  12   2   4        2.68        2.80      2.58 o 
  13   2   4       18.05       14.45      3.76 o 
 -14   3   4       45.26       44.99      4.84 o 
 -13   3   4        0.95       -2.99      2.00 o 
 -12   3   4        1.66        0.17      2.00 o 
 -11   3   4        5.58        5.47      2.22 o 
 -10   3   4      215.82      213.33      8.99 o 
  -9   3   4        3.20        1.59      1.52 o 
  -8   3   4      904.27      875.28     18.78 o 
  -7   3   4      512.94      515.68     10.96 o 
  -6   3   4      889.08      965.69     18.48 o 
  -5   3   4        0.15        1.41      0.74 o 
  -4   3   4     6023.59     6198.42    107.51 o 
  -3   3   4      683.53      726.13     13.68 o 
  -2   3   4     2288.03     2412.90     45.96 o 
  -1   3   4     1112.43     1095.87     23.80 o 
   0   3   4      998.46     1075.96     21.14 o 
   1   3   4      258.24      276.69      6.38 o 
   2   3   4      204.23      145.68      9.82 o 
   3   3   4       75.15       49.51      7.20 o 
   4   3   4       89.15       90.42      3.84 o 
   5   3   4      176.13      150.70      5.35 o 
   6   3   4      518.58      526.10     14.17 o 
   7   3   4      325.49      323.18     10.37 o 
   8   3   4       88.82       81.13      7.04 o 
   9   3   4      462.22      421.08     19.51 o 
  10   3   4      150.92      165.27      8.01 o 
  11   3   4      262.70      253.85     12.35 o 
  12   3   4        0.96        5.02      2.91 o 
 -14   4   4        4.70        4.05      2.74 o 
 -13   4   4       70.98       69.56      5.42 o 
 -12   4   4       56.38       49.75      4.67 o 
 -11   4   4      498.68      468.08     25.54 o 
 -10   4   4       76.90       85.61      5.48 o 
  -9   4   4        0.78        0.28      1.42 o 
  -8   4   4     1132.47     1075.93     22.73 o 
  -7   4   4      863.22      867.67     23.94 o 
  -6   4   4       38.05       28.54      2.03 o 
  -5   4   4      172.70      216.91      5.88 o 
  -4   4   4      639.49      684.79     14.50 o 
  -3   4   4      535.60      662.17     16.88 o 
  -2   4   4     2229.61     2279.52     48.07 o 
  -1   4   4     1902.85     2085.47     44.09 o 
   0   4   4     1292.63     1372.66     26.83 o 
   1   4   4       60.94       93.49      4.75 o 
   2   4   4     4958.25     5069.66    104.31 o 
   3   4   4     3835.82     4174.51     86.40 o 
   4   4   4        5.14        1.65      0.89 o 
   5   4   4       69.90       78.65      3.38 o 
   6   4   4      216.24      203.14      9.33 o 
   7   4   4       10.82       11.44      2.42 o 
   8   4   4      260.67      233.74     10.46 o 
   9   4   4       62.73       64.92      5.65 o 
  10   4   4       26.30       28.28      3.85 o 
  11   4   4      384.37      402.19     16.89 o 
  12   4   4      343.71      315.15     12.83 o 
 -13   5   4      209.02      224.04      9.94 o 
 -12   5   4        0.22        1.48      2.94 o 
 -11   5   4       22.78       22.21      3.53 o 
 -10   5   4      381.20      392.43     13.39 o 
  -9   5   4      585.97      567.75     15.06 o 
  -8   5   4      124.50      122.62      5.37 o 
  -7   5   4        0.55        4.71      1.58 o 
  -6   5   4     1429.65     1473.51     29.81 o 
  -5   5   4     1046.25     1028.20     21.31 o 
  -4   5   4     6896.13     6663.82    125.21 o 
  -3   5   4       97.11      122.60      3.68 o 
  -2   5   4      344.17      377.03      9.68 o 
  -1   5   4     5258.64     5323.89    109.74 o 
   0   5   4     5404.61     5728.91    107.61 o 
   1   5   4      266.63      315.36      7.43 o 
   2   5   4      747.12      845.51     17.54 o 
   3   5   4      590.74      558.12     16.52 o 
   4   5   4       81.22      127.84      4.14 o 
   5   5   4      641.32      574.98     12.87 o 
   6   5   4      493.92      509.03     11.83 o 
   7   5   4        3.18        0.16      1.29 o 
   8   5   4      549.01      564.81     22.76 o 
   9   5   4     1763.08     1769.62     52.18 o 
  10   5   4      348.25      347.92     12.81 o 
  11   5   4        0.20       -0.61      2.30 o 
  12   5   4       21.37       18.77      3.94 o 
 -13   6   4      301.19      349.87     12.45 o 
 -12   6   4       40.87       46.41      4.77 o 
 -11   6   4        1.02       -0.19      2.02 o 
 -10   6   4       23.59       16.83      2.54 o 
  -9   6   4      229.00      247.23     12.19 o 
  -8   6   4     2484.60     2443.89     48.40 o 
  -7   6   4      638.67      631.10     14.51 o 
  -6   6   4        0.32        1.60      1.23 o 
  -5   6   4     1209.30     1278.22     26.10 o 
  -4   6   4       33.64       33.96      2.00 o 
  -3   6   4      369.35      322.03      8.73 o 
  -2   6   4      892.26      973.30     19.83 o 
  -1   6   4        3.77        4.30      1.38 o 
   0   6   4      224.15      262.51      7.30 o 
   1   6   4        1.86        2.49      1.04 o 
   2   6   4      171.47      133.58      4.05 o 
   3   6   4     1688.05     1650.00     32.69 o 
   4   6   4      155.45      143.84      4.68 o 
   5   6   4      293.21      297.08      8.76 o 
   6   6   4      445.09      453.91     23.19 o 
   7   6   4       58.27       59.26      6.32 o 
   8   6   4       38.90       37.13      3.65 o 
   9   6   4       12.24       14.58      3.01 o 
  10   6   4       25.32       25.48      3.38 o 
  11   6   4       47.13       49.36      5.02 o 
 -12   7   4       31.76       39.71      5.77 o 
 -11   7   4       49.13       53.18      6.04 o 
 -10   7   4      302.34      315.26     11.86 o 
  -9   7   4      211.47      200.60      9.41 o 
  -8   7   4     1031.91      942.90     20.85 o 
  -7   7   4     1177.97     1164.60     24.75 o 
  -6   7   4     2381.38     2392.64     47.16 o 
  -5   7   4      389.88      397.33      9.76 o 
  -4   7   4     1681.68     1778.08     35.25 o 
  -3   7   4       44.41       56.11      3.04 o 
  -2   7   4       60.06       76.41      4.37 o 
  -1   7   4     1072.00     1092.15     24.71 o 
   0   7   4     1853.52     1775.85     38.63 o 
   1   7   4     1510.65     1650.48     36.10 o 
   2   7   4        4.25        6.91      1.68 o 
   3   7   4      141.94      142.71      5.24 o 
   4   7   4        3.10        1.89      1.48 o 
   5   7   4     1918.45     1841.04     40.63 o 
   6   7   4      759.09      719.12     20.28 o 
   7   7   4       34.67       33.15      4.23 o 
   8   7   4       80.45       93.97      9.85 o 
   9   7   4      448.19      502.72     18.72 o 
  10   7   4        2.47        2.59      2.47 o 
  11   7   4       78.66       79.15      7.24 o 
 -12   8   4       33.40       41.72      6.32 o 
 -11   8   4      444.61      484.54     19.74 o 
 -10   8   4        2.59        6.11      2.84 o 
  -9   8   4       66.23       77.20      5.67 o 
  -8   8   4       53.92       45.57      3.78 o 
  -7   8   4      130.94      114.93      7.51 o 
  -6   8   4      426.32      417.93     13.52 o 
  -5   8   4       10.20        6.96      2.16 o 
  -4   8   4      485.37      471.59     14.56 o 
  -3   8   4       19.91       17.77      2.58 o 
  -2   8   4       49.59       61.13      4.09 o 
  -1   8   4      362.55      328.20     10.97 o 
   0   8   4      111.87       95.03      5.15 o 
   1   8   4      286.40      300.22     10.79 o 
   2   8   4       31.38       38.50      3.28 o 
   3   8   4      175.89      136.36      6.14 o 
   4   8   4        0.18        1.17      1.50 o 
   5   8   4       49.84       45.87      3.49 o 
   6   8   4      155.63      158.12      8.28 o 
   7   8   4       74.42       79.04      8.35 o 
   8   8   4      121.05      152.04      7.40 o 
   9   8   4       46.86       42.57      4.53 o 
  10   8   4       89.11      114.72      7.20 o 
 -11   9   4       97.07      109.01     17.03 o 
 -10   9   4        0.03       -3.33      3.24 o 
  -9   9   4        0.49       -2.93      3.19 o 
  -8   9   4      630.40      536.04     25.41 o 
  -7   9   4        3.27        1.46      1.98 o 
  -6   9   4      136.31      146.59      7.06 o 
  -5   9   4        0.89        3.00      1.98 o 
  -4   9   4      215.74      206.36      9.56 o 
  -3   9   4        3.63        7.66      2.83 o 
  -2   9   4      323.26      369.06     12.28 o 
  -1   9   4       93.73       95.27      5.44 o 
   0   9   4      566.01      592.87     17.52 o 
   1   9   4     2798.71     2622.17     84.11 o 
   2   9   4      564.17      557.31     20.23 o 
   3   9   4      261.43      277.81     12.04 o 
   4   9   4      625.07      657.14     34.41 o 
   5   9   4       32.07       34.52      5.28 o 
   6   9   4      326.54      264.00     21.29 o 
   7   9   4      516.40      449.65     21.50 o 
   8   9   4      147.23      174.97      9.77 o 
   9   9   4       23.91       28.19      4.65 o 
  10   9   4        0.66        1.24      2.99 o 
 -10  10   4        0.42       -0.10      4.21 o 
  -9  10   4      115.65      102.04     10.48 o 
  -8  10   4       36.76       42.21     10.82 o 
  -7  10   4        8.29        6.14      3.26 o 
  -6  10   4      417.99      441.87     26.95 o 
  -5  10   4      502.18      492.05     30.63 o 
  -4  10   4      128.05      107.38     12.86 o 
  -3  10   4       54.78       51.68      5.66 o 
  -2  10   4      603.15      539.42     20.05 o 
  -1  10   4      546.91      557.51     24.84 o 
   0  10   4       36.08       55.19     12.61 o 
   1  10   4       82.00       79.16      6.61 o 
   2  10   4        0.04       -0.93      2.15 o 
   3  10   4       47.87       52.08      5.42 o 
   4  10   4     1416.33     1379.51     50.93 o 
   5  10   4       43.43       52.88      6.44 o 
   6  10   4        2.70        1.70      4.77 o 
   7  10   4       25.99       39.20      6.90 o 
   8  10   4       81.16       87.56      9.33 o 
   9  10   4        4.95        4.84      4.44 o 
  -9  11   4      107.24       96.31     10.70 o 
  -8  11   4      288.13      293.66     18.12 o 
  -7  11   4        4.54        0.55      3.85 o 
  -6  11   4       37.33       40.09      6.68 o 
  -5  11   4        0.17        0.67      2.75 o 
  -4  11   4        7.25        9.26      3.59 o 
  -3  11   4      762.06      757.51     26.82 o 
  -2  11   4      743.17      730.46     35.60 o 
  -1  11   4      191.83      181.77     10.21 o 
   0  11   4       30.15       42.91     10.11 o 
   1  11   4       17.63       23.23      4.49 o 
   2  11   4       62.48       67.14     14.73 o 
   3  11   4        8.09       12.40      4.38 o 
   4  11   4        0.17       -1.36      2.69 o 
   5  11   4       44.74       49.35      6.59 o 
   6  11   4        2.38        7.84      4.33 o 
   7  11   4      180.75      187.41     13.30 o 
  -7  12   4        0.77        0.15      4.26 o 
  -6  12   4      128.35      142.38     15.41 o 
  -5  12   4      489.97      537.76     26.46 o 
  -4  12   4       38.02       30.99      7.41 o 
  -3  12   4       19.40        3.90      6.13 o 
  -2  12   4       50.57       51.96     12.43 o 
  -1  12   4      208.43      197.41     13.33 o 
   0  12   4       17.30       22.59      5.52 o 
   1  12   4       79.14       92.33      9.27 o 
   2  12   4      156.86      181.76     21.04 o 
   3  12   4       56.16       49.09      9.88 o 
   4  12   4      170.21      155.67     11.80 o 
   5  12   4      231.94      233.53     13.21 o 
   6  12   4       75.47       96.35     16.61 o 
  -5  13   4      127.69      134.17     12.45 o 
  -4  13   4      126.93      137.93     12.63 o 
  -3  13   4       51.45       55.58      8.54 o 
  -2  13   4       57.95       60.77     10.99 o 
  -1  13   4       36.17       46.26     15.93 o 
   0  13   4       10.13       10.60      8.26 o 
   1  13   4        1.35        5.68      4.21 o 
   2  13   4       65.31       83.65      9.64 o 
   3  13   4        7.13        8.96      4.73 o 
   4  13   4       38.31       39.88      5.92 o 
  -1  14   4       55.10       55.89      9.96 o 
   0  14   4       11.88       22.34     10.05 o 
 -14   1   5       20.98       24.57      3.83 o 
 -13   1   5       86.21       76.98      5.22 o 
 -12   1   5       83.41       72.25      5.12 o 
 -11   1   5      193.66      182.47      6.98 o 
 -10   1   5       17.38       14.77      2.37 o 
  -9   1   5      199.01      189.76      5.55 o 
  -8   1   5      144.36      130.95      4.23 o 
  -7   1   5     1078.01     1098.82     22.70 o 
  -6   1   5        0.67        1.83      0.89 o 
  -5   1   5        3.10        3.96      0.95 o 
  -4   1   5       26.81       36.50      1.97 o 
  -3   1   5      489.77      575.67     12.22 o 
  -2   1   5      211.91      203.11      5.06 o 
  -1   1   5     2335.53     2480.05     69.56 o 
   0   1   5      148.18      128.36      3.56 o 
   1   1   5     2747.88     3038.06     62.84 o 
   2   1   5      212.47      258.50      6.16 o 
   3   1   5     1921.58     2106.75     49.47 o 
   4   1   5      162.01      163.91      5.49 o 
   5   1   5      828.15      848.50     21.19 o 
   6   1   5        5.33        8.04      3.50 o 
   7   1   5     1179.47     1175.84     42.82 o 
   8   1   5       68.96       54.39      5.66 o 
   9   1   5      417.47      454.93     16.87 o 
  10   1   5       59.29       53.03      4.67 o 
  11   1   5       49.90       70.13      5.66 o 
  12   1   5       21.09       17.64      3.72 o 
 -14   2   5       50.27       56.85      5.21 o 
 -13   2   5       50.13       45.03      4.54 o 
 -12   2   5       34.62       37.41      3.65 o 
 -11   2   5      250.00      245.88      8.33 o 
 -10   2   5      462.18      464.73     14.52 o 
  -9   2   5      202.63      192.73      6.71 o 
  -8   2   5      432.60      401.33      9.26 o 
  -7   2   5       90.00       61.53      3.13 o 
  -6   2   5     1006.17     1033.18     19.73 o 
  -5   2   5     1787.58     1735.58     34.11 o 
  -4   2   5        1.41        2.14      0.90 o 
  -3   2   5     2127.89     2090.81     40.26 o 
  -2   2   5      269.89      303.47      7.02 o 
  -1   2   5      554.93      689.18     14.18 o 
   0   2   5     2098.08     2104.85     61.23 o 
   1   2   5      640.71      741.02     16.58 o 
   2   2   5     1175.29     1205.94     26.11 o 
   3   2   5      425.00      387.96     10.57 o 
   4   2   5      334.26      394.98     15.93 o 
   5   2   5        1.06        0.28      0.98 o 
   6   2   5      820.67      838.85     31.61 o 
   7   2   5      174.97      181.94     10.36 o 
   8   2   5      372.76      388.57     17.95 o 
   9   2   5        0.39       -0.01      2.00 o 
  10   2   5      330.39      306.13     13.36 o 
  11   2   5       98.07       92.27      6.51 o 
  12   2   5      162.89      158.27      9.81 o 
 -14   3   5      120.51      116.82     11.36 o 
 -13   3   5      118.32      114.41      8.66 o 
 -12   3   5       21.52       22.33      3.70 o 
 -11   3   5        4.31        4.10      2.36 o 
 -10   3   5      681.12      632.92     16.95 o 
  -9   3   5       82.78       94.80      4.26 o 
  -8   3   5     1219.42     1176.39     22.72 o 
  -7   3   5      769.16      847.75     16.81 o 
  -6   3   5      228.60      249.63      6.14 o 
  -5   3   5      297.26      304.79      6.92 o 
  -4   3   5      258.50      251.24      5.79 o 
  -3   3   5      185.39      186.67      7.09 o 
  -2   3   5     4109.72     4218.87     79.56 o 
  -1   3   5      535.89      540.50     12.79 o 
   0   3   5      611.88      523.99     11.12 o 
   1   3   5      584.17      583.79     12.32 o 
   2   3   5     1747.94     1671.64     35.76 o 
   3   3   5     1230.39     1269.90     30.91 o 
   4   3   5        0.03        1.32      1.00 o 
   5   3   5        5.19       10.31      1.53 o 
   6   3   5      487.61      476.69     15.97 o 
   7   3   5      180.53      191.22     10.83 o 
   8   3   5       80.84       64.77      5.30 o 
   9   3   5      107.09      115.72      8.79 o 
  10   3   5       80.37       79.95      5.80 o 
  11   3   5      377.72      383.48     14.19 o 
  12   3   5      169.90      139.39      9.46 o 
 -14   4   5       91.08       93.65      6.47 o 
 -13   4   5       28.24       23.47      3.96 o 
 -12   4   5        7.91        7.45      2.85 o 
 -11   4   5        0.28       -0.69      2.08 o 
 -10   4   5       15.25       16.97      2.83 o 
  -9   4   5      600.81      563.31     15.01 o 
  -8   4   5      365.58      381.89      9.81 o 
  -7   4   5       98.62      106.87      4.10 o 
  -6   4   5      426.88      458.43     10.76 o 
  -5   4   5      624.24      593.49     13.07 o 
  -4   4   5      107.66      117.50      3.96 o 
  -3   4   5       13.02       25.25      1.70 o 
  -2   4   5     3298.01     3435.28     71.55 o 
  -1   4   5       78.18       87.95      3.45 o 
   0   4   5      505.66      504.30     10.85 o 
   1   4   5       40.16       30.71      1.87 o 
   2   4   5      319.20      394.79     10.03 o 
   3   4   5     1574.64     1549.75     37.48 o 
   4   4   5      503.36      544.71     18.59 o 
   5   4   5      408.00      338.12     10.18 o 
   6   4   5       43.40       33.61      3.47 o 
   7   4   5       12.46       11.07      2.26 o 
   8   4   5       58.02       58.53      5.18 o 
   9   4   5        0.06        0.60      2.47 o 
  10   4   5       26.49       26.41      4.54 o 
  11   4   5        0.85       -0.53      2.35 o 
  12   4   5        4.30        3.27      2.95 o 
 -13   5   5        2.48        3.21      2.47 o 
 -12   5   5       67.22       70.93      5.71 o 
 -11   5   5       12.34       10.36      2.84 o 
 -10   5   5        2.34        7.63      2.01 o 
  -9   5   5       25.28       20.73      2.58 o 
  -8   5   5      231.58      210.94      6.56 o 
  -7   5   5      502.48      512.19     12.16 o 
  -6   5   5       94.43       88.55      3.63 o 
  -5   5   5      156.86      189.72      7.64 o 
  -4   5   5     1888.50     1905.85     40.54 o 
  -3   5   5      133.16      152.27      7.05 o 
  -2   5   5       28.48       20.49      1.81 o 
  -1   5   5       32.94       33.77      3.05 o 
   0   5   5      846.83      941.39     21.32 o 
   1   5   5        8.91       10.25      1.36 o 
   2   5   5      176.06      172.87      8.98 o 
   3   5   5       21.78       22.83      2.20 o 
   4   5   5       57.45       59.01      3.51 o 
   5   5   5      139.02      149.80      5.29 o 
   6   5   5       91.89       86.96      4.70 o 
   7   5   5       22.72       19.89      2.72 o 
   8   5   5       30.06       19.94      3.57 o 
   9   5   5        5.99        7.36      3.01 o 
  10   5   5        0.39        0.74      2.60 o 
  11   5   5       30.54       18.80      3.67 o 
 -13   6   5        2.02        5.53      3.68 o 
 -12   6   5       16.09        7.87      3.80 o 
 -11   6   5       22.00       15.26      4.12 o 
 -10   6   5       20.81       25.48      3.77 o 
  -9   6   5       99.70      102.71      5.03 o 
  -8   6   5       23.18       19.42      2.46 o 
  -7   6   5      477.13      419.98     13.46 o 
  -6   6   5      276.96      245.76      7.11 o 
  -5   6   5      191.27      230.21      6.39 o 
  -4   6   5       45.92       50.65      3.08 o 
  -3   6   5       36.17       34.37      2.40 o 
  -2   6   5        2.33        1.16      1.00 o 
  -1   6   5      178.90      208.04      6.31 o 
   0   6   5       13.94       17.97      2.40 o 
   1   6   5      114.98      151.24      5.09 o 
   2   6   5     1592.55     1813.97     35.83 o 
   3   6   5      216.20      235.19      7.03 o 
   4   6   5        0.73        2.10      1.08 o 
   5   6   5       25.14       33.68      2.41 o 
   6   6   5       24.92       37.01      2.99 o 
   7   6   5       28.50       31.05      3.33 o 
   8   6   5        3.77       -0.49      2.04 o 
   9   6   5       14.35        6.73      3.03 o 
  10   6   5       31.20       25.69      4.35 o 
  11   6   5       28.06       28.61      5.05 o 
 -12   7   5       13.15       15.13      4.55 o 
 -11   7   5        4.56        3.30      3.26 o 
 -10   7   5      107.30      121.82      7.01 o 
  -9   7   5      512.28      459.39     20.26 o 
  -8   7   5      658.61      671.39     17.53 o 
  -7   7   5      962.70      880.82     21.60 o 
  -6   7   5      675.47      668.36     18.00 o 
  -5   7   5        0.30        0.26      1.40 o 
  -4   7   5       92.82       88.20      4.43 o 
  -3   7   5       11.27        8.69      3.29 o 
  -2   7   5       49.62       57.74      5.51 o 
  -1   7   5      616.94      586.31     16.92 o 
   0   7   5      474.88      446.03     13.67 o 
   1   7   5     1010.19     1040.57     27.20 o 
   2   7   5       18.27       15.01      2.15 o 
   3   7   5       11.53       10.08      1.71 o 
   4   7   5       50.64       47.58      3.14 o 
   5   7   5       25.49       28.05      4.58 o 
   6   7   5       62.73       69.78      6.83 o 
   7   7   5      164.21      186.56      8.67 o 
   8   7   5      142.35      134.83      7.89 o 
   9   7   5       47.87       61.86      9.11 o 
  10   7   5      109.29      106.84     10.31 o 
 -12   8   5      243.05      255.57     31.77 o 
 -11   8   5       55.00       57.65      8.39 o 
 -10   8   5       14.87        5.99      4.74 o 
  -9   8   5       89.39       84.72      6.96 o 
  -8   8   5        1.05        0.89      2.13 o 
  -7   8   5      633.66      693.83     20.36 o 
  -6   8   5       83.86       96.48      5.62 o 
  -5   8   5       15.33       25.07      3.66 o 
  -4   8   5      492.67      477.33     14.98 o 
  -3   8   5     1258.12     1166.32     30.62 o 
  -2   8   5      317.58      322.55     11.02 o 
  -1   8   5       21.14       13.17      3.42 o 
   0   8   5      160.65      163.54      7.15 o 
   1   8   5       86.63       83.04      5.75 o 
   2   8   5      129.08      137.29     13.85 o 
   3   8   5      952.54      892.41     28.43 o 
   4   8   5       63.08       60.53      5.37 o 
   5   8   5      209.55      206.69      9.95 o 
   6   8   5      163.97      173.72      9.47 o 
   7   8   5      462.89      485.04     32.19 o 
   8   8   5       47.44       60.30      6.86 o 
   9   8   5        0.01        1.24      3.25 o 
  10   8   5        0.76        1.14      2.97 o 
 -11   9   5       72.03       71.71     14.82 o 
 -10   9   5      158.80      172.88     12.97 o 
  -9   9   5       26.01       26.49      4.65 o 
  -8   9   5       61.51       52.56      5.73 o 
  -7   9   5       93.22       99.61      7.13 o 
  -6   9   5        9.10        4.66      2.78 o 
  -5   9   5        0.01        0.86      1.88 o 
  -4   9   5      148.75      157.98      7.38 o 
  -3   9   5       62.73       79.33      5.13 o 
  -2   9   5      695.20      735.18     24.29 o 
  -1   9   5       10.45       10.66      2.46 o 
   0   9   5       52.13       50.21      4.27 o 
   1   9   5        1.10        1.53      2.55 o 
   2   9   5      180.04      155.21     13.90 o 
   3   9   5      213.27      222.91     10.72 o 
   4   9   5        0.73        0.54      2.53 o 
   5   9   5        2.27        0.69      2.50 o 
   6   9   5       94.70      103.56     13.80 o 
   7   9   5      106.77       74.60     11.92 o 
   8   9   5      126.51      111.39     14.82 o 
   9   9   5        4.61       10.90      6.47 o 
 -10  10   5       21.13       17.73      7.58 o 
  -9  10   5        9.78        4.14      4.53 o 
  -8  10   5      127.88      109.49      8.50 o 
  -7  10   5       46.31       35.28      5.87 o 
  -6  10   5       45.31       32.93      5.45 o 
  -5  10   5       21.13       15.15      3.97 o 
  -4  10   5       77.80       80.88      8.40 o 
  -3  10   5      178.66      172.75      9.87 o 
  -2  10   5      205.79      223.74     11.29 o 
  -1  10   5      309.38      339.51     14.65 o 
   0  10   5        3.64        5.39      2.55 o 
   1  10   5        8.10       10.88      3.85 o 
   2  10   5       93.27       96.74      7.35 o 
   3  10   5        9.56       12.71      3.60 o 
   4  10   5        0.22        1.72      4.53 o 
   5  10   5      284.37      263.11     39.34 o 
   6  10   5      296.31      264.68     22.65 o 
   7  10   5       38.66       42.07     10.05 o 
   8  10   5        2.69        4.94      6.30 o 
  -9  11   5      145.76      122.74     14.56 o 
  -8  11   5       34.42       43.73      7.85 o 
  -7  11   5        0.01       -0.51      3.09 o 
  -6  11   5      274.30      269.83     37.55 o 
  -5  11   5        0.30        1.98      3.05 o 
  -4  11   5        4.43        4.38      3.38 o 
  -3  11   5       16.38        7.97      3.64 o 
  -2  11   5       90.47      101.90     10.19 o 
  -1  11   5      105.87       98.97     12.40 o 
   0  11   5      255.28      244.68     12.41 o 
   1  11   5       14.83       11.36      3.78 o 
   2  11   5      119.36      106.65      8.15 o 
   3  11   5      239.66      208.83     11.22 o 
   4  11   5      136.36      123.95     28.36 o 
   5  11   5       64.00       68.54     19.08 o 
   6  11   5      102.51       94.19     13.46 o 
   7  11   5        0.25        1.91      4.21 o 
  -7  12   5       13.15       18.42      6.17 o 
  -6  12   5      112.03      116.38     11.95 o 
  -5  12   5      141.19      148.98     10.48 o 
  -4  12   5      159.71      141.90     15.58 o 
  -3  12   5       32.73       18.03      4.75 o 
  -2  12   5       67.58       56.46      6.74 o 
  -1  12   5       66.30       60.02      6.84 o 
   0  12   5        1.36       -1.23      3.16 o 
   1  12   5      368.24      378.92     16.93 o 
   2  12   5      309.62      270.16     16.53 o 
   3  12   5       17.72        9.71      6.64 o 
   4  12   5       11.73        7.48      4.63 o 
   5  12   5      243.27      246.06     31.17 o 
  -5  13   5       33.86       14.80      6.18 o 
  -4  13   5       14.76       15.20      5.95 o 
  -3  13   5       60.35       49.46      8.60 o 
  -2  13   5      189.13      185.50     23.16 o 
  -1  13   5      150.78      180.57     13.84 o 
   0  13   5      161.25      168.63     15.58 o 
   1  13   5      258.79      253.77     16.29 o 
   2  13   5       11.09        8.45      4.95 o 
   3  13   5        6.05        4.08      4.77 o 
 -14   0   6        1.91        1.95      3.15 o 
 -13   0   6      885.22      941.84     49.17 o 
 -12   0   6      616.34      604.11     22.42 o 
 -11   0   6      316.19      301.79     13.43 o 
 -10   0   6        3.13        0.18      2.26 o 
  -9   0   6      230.78      262.35     10.62 o 
  -8   0   6       93.02       76.77      6.69 o 
  -7   0   6     4817.49     4675.66    128.41 o 
  -6   0   6       80.49       68.70      4.42 o 
  -5   0   6       93.28      109.26      5.37 o 
  -4   0   6      158.15      123.88      5.69 o 
  -3   0   6      279.82      249.10      8.88 o 
  -2   0   6      198.99      318.37     10.65 o 
  -1   0   6     1177.39     1111.34     31.43 o 
   0   0   6      452.79      359.07     11.63 o 
   1   0   6     4698.56     5207.31    138.42 o 
   2   0   6      414.44      475.28     14.74 o 
   3   0   6     3314.72     3282.33    107.71 o 
   4   0   6      968.39     1076.83     37.61 o 
   5   0   6       42.84       40.89      5.19 o 
   6   0   6     2234.91     2365.24     79.14 o 
   7   0   6     2383.04     2464.59    119.74 o 
   8   0   6      974.03      953.82     51.44 o 
   9   0   6      157.04      164.19     14.65 o 
  10   0   6       25.92       39.37      9.62 o 
  11   0   6       77.89       74.90     14.22 o 
  12   0   6      227.60      238.68     15.62 o 
 -14   1   6       38.83       44.02      4.27 o 
 -13   1   6       88.50       79.47      5.14 o 
 -12   1   6       21.82       22.37      3.37 o 
 -11   1   6       54.59       58.90      4.11 o 
 -10   1   6      851.17      815.91     20.88 o 
  -9   1   6     1088.37     1102.97     21.74 o 
  -8   1   6      120.18      125.67      4.52 o 
  -7   1   6      621.73      572.45     13.03 o 
  -6   1   6      383.57      388.90      9.38 o 
  -5   1   6     1461.88     1441.12     28.82 o 
  -4   1   6       32.51       10.53      1.28 o 
  -3   1   6      349.71      312.26      7.45 o 
  -2   1   6      569.07      634.67     13.42 o 
  -1   1   6     1705.36     1781.75     34.57 o 
   0   1   6      284.70      237.42      5.87 o 
   1   1   6        0.62        4.12      0.89 o 
   2   1   6      315.00      449.41     15.54 o 
   3   1   6      520.71      425.12     11.68 o 
   4   1   6      446.36      448.09     12.35 o 
   5   1   6        1.03        1.50      1.07 o 
   6   1   6       49.04       59.77      4.31 o 
   7   1   6       10.46        6.43      3.83 o 
   8   1   6       61.12       59.37      6.14 o 
   9   1   6       21.69       33.80      9.03 o 
  10   1   6      596.35      597.74     21.53 o 
  11   1   6       72.78       67.00      6.36 o 
  12   1   6       21.97       25.16      4.22 o 
 -14   2   6       26.96       32.49      4.34 o 
 -13   2   6       91.49       97.17      5.64 o 
 -12   2   6       92.71      106.97      5.71 o 
 -11   2   6      527.59      525.91     15.11 o 
 -10   2   6        0.54        1.15      1.43 o 
  -9   2   6     2793.63     2749.89     50.00 o 
  -8   2   6      102.31       97.76      5.14 o 
  -7   2   6      143.20      151.30      4.60 o 
  -6   2   6       83.72       74.37      3.18 o 
  -5   2   6     1492.72     1429.55     28.68 o 
  -4   2   6     1629.28     1843.05     39.39 o 
  -3   2   6     2948.81     3020.23     57.64 o 
  -2   2   6       18.51       21.25      1.54 o 
  -1   2   6      784.87      834.76     17.15 o 
   0   2   6       15.23       24.20      1.75 o 
   1   2   6     3854.61     3999.22     75.67 o 
   2   2   6      398.02      384.47     13.82 o 
   3   2   6      395.86      435.44     11.92 o 
   4   2   6      118.20      149.90      5.44 o 
   5   2   6      937.40      980.13     24.74 o 
   6   2   6      749.08      747.81     24.27 o 
   7   2   6        8.69        9.37      3.58 o 
   8   2   6     1214.89     1214.29     73.84 o 
   9   2   6       29.48       28.48      4.11 o 
  10   2   6      392.73      381.06     18.96 o 
  11   2   6      176.48      165.06     17.47 o 
  12   2   6      105.26       92.73     15.15 o 
 -14   3   6       94.82      106.81      6.86 o 
 -13   3   6       74.86       80.85      5.80 o 
 -12   3   6       44.15       53.74      5.07 o 
 -11   3   6       19.72       17.12      2.86 o 
 -10   3   6      361.48      333.46      9.36 o 
  -9   3   6      548.34      509.15     11.48 o 
  -8   3   6      615.62      590.96     12.71 o 
  -7   3   6       95.66       86.43      3.41 o 
  -6   3   6      826.63      790.77     15.86 o 
  -5   3   6        8.56        7.14      1.12 o 
  -4   3   6      271.16      277.17      7.56 o 
  -3   3   6       27.40       42.65      2.13 o 
  -2   3   6     2616.05     2594.03     54.36 o 
  -1   3   6      461.48      542.12     11.73 o 
   0   3   6        6.25       11.19      1.17 o 
   1   3   6      103.58       96.25      5.18 o 
   2   3   6      465.76      432.51     10.79 o 
   3   3   6        9.61       16.44      1.80 o 
   4   3   6      581.91      704.93     18.36 o 
   5   3   6      232.70      242.56     11.68 o 
   6   3   6      347.66      375.66     17.04 o 
   7   3   6        3.78        0.87      2.24 o 
   8   3   6      487.79      520.54     22.75 o 
   9   3   6        8.64       14.90      4.00 o 
  10   3   6       86.79       76.52      9.96 o 
  11   3   6      167.79      154.25     16.47 o 
  12   3   6       83.21       91.18      6.95 o 
 -13   4   6       41.54       46.74      5.05 o 
 -12   4   6      102.73      117.49     11.51 o 
 -11   4   6      120.82      124.11      9.56 o 
 -10   4   6       44.19       45.87      3.65 o 
  -9   4   6     1094.69     1075.84     23.20 o 
  -8   4   6      249.50      217.29      6.66 o 
  -7   4   6      152.60      161.38      4.81 o 
  -6   4   6      857.81      799.44     15.87 o 
  -5   4   6     1230.35     1243.94     23.29 o 
  -4   4   6       14.87       12.63      1.92 o 
  -3   4   6        8.66       12.12      1.58 o 
  -2   4   6     1102.80     1130.45     25.30 o 
  -1   4   6     2598.18     2670.39     62.70 o 
   0   4   6     2685.97     2872.74     54.99 o 
   1   4   6     2311.41     2258.63     47.72 o 
   2   4   6      629.54      664.49     15.79 o 
   3   4   6      177.23      202.97     11.76 o 
   4   4   6     1746.18     1783.71     43.18 o 
   5   4   6     2245.42     2391.91     56.92 o 
   6   4   6        1.03        2.35      1.91 o 
   7   4   6      201.21      237.01     10.07 o 
   8   4   6       47.57       45.40      4.71 o 
   9   4   6       27.96       26.79      4.18 o 
  10   4   6      139.77      143.25     11.56 o 
  11   4   6       17.36       24.16      4.17 o 
 -13   5   6       18.51       12.75      4.29 o 
 -12   5   6      228.56      263.57     14.67 o 
 -11   5   6      196.01      195.35      8.94 o 
 -10   5   6       36.51       33.74      3.30 o 
  -9   5   6      258.46      256.79      7.81 o 
  -8   5   6      108.31      111.02      6.04 o 
  -7   5   6      421.73      433.57     10.75 o 
  -6   5   6       11.69       13.25      1.83 o 
  -5   5   6      279.81      250.88      6.74 o 
  -4   5   6      487.67      474.70     15.48 o 
  -3   5   6       82.16       84.05      4.22 o 
  -2   5   6     3457.61     3396.54     71.39 o 
  -1   5   6     1155.79     1103.91     24.90 o 
   0   5   6      271.33      298.00      8.39 o 
   1   5   6     4863.13     4759.68     98.75 o 
   2   5   6     2454.12     2579.13     54.81 o 
   3   5   6      628.13      572.24     18.07 o 
   4   5   6      197.82      195.47      7.14 o 
   5   5   6        2.40        3.26      1.60 o 
   6   5   6        0.16        0.16      1.93 o 
   7   5   6      389.85      356.79     11.80 o 
   8   5   6      209.02      212.37     12.33 o 
   9   5   6       38.85       50.82      6.61 o 
  10   5   6       30.89       30.94      4.71 o 
  11   5   6      567.52      598.87     24.37 o 
 -13   6   6        0.75        0.34      3.46 o 
 -12   6   6        1.85        4.37      3.44 o 
 -11   6   6      219.29      221.56     12.21 o 
 -10   6   6       12.48       19.92      3.44 o 
  -9   6   6       55.07       59.53      8.06 o 
  -8   6   6        0.26        0.83      1.57 o 
  -7   6   6      282.76      270.46      8.72 o 
  -6   6   6     2225.26     2354.83     56.63 o 
  -5   6   6     3943.33     3768.18     79.61 o 
  -4   6   6      625.84      621.51     15.63 o 
  -3   6   6       20.09       37.86      2.63 o 
  -2   6   6      314.67      338.72      9.48 o 
  -1   6   6      218.95      191.63      8.24 o 
   0   6   6        5.82        3.88      1.67 o 
   1   6   6      351.57      369.12     11.71 o 
   2   6   6       23.78       28.19      3.37 o 
   3   6   6        0.01        1.15      1.29 o 
   4   6   6     1597.16     1570.82     39.48 o 
   5   6   6      964.30      966.11     22.59 o 
   6   6   6      326.49      288.72     10.12 o 
   7   6   6       35.68       36.37      3.60 o 
   8   6   6      468.14      452.30     41.17 o 
   9   6   6       69.00       72.97      8.60 o 
  10   6   6        0.70       -0.37      3.25 o 
 -12   7   6       61.23       67.74     11.23 o 
 -11   7   6      178.70      188.15     19.74 o 
 -10   7   6        5.81        7.68      2.83 o 
  -9   7   6       96.64      112.85      7.42 o 
  -8   7   6      262.91      306.66      9.83 o 
  -7   7   6       44.19       48.44      3.58 o 
  -6   7   6      575.24      573.64     15.41 o 
  -5   7   6     1252.73     1346.72     30.88 o 
  -4   7   6      223.06      216.71      8.66 o 
  -3   7   6      540.84      553.97     16.57 o 
  -2   7   6      798.78      756.69     21.13 o 
  -1   7   6       44.27       51.33      3.98 o 
   0   7   6      409.13      410.83     13.06 o 
   1   7   6      755.63      769.02     21.27 o 
   2   7   6      686.34      681.62     19.30 o 
   3   7   6        0.31        1.34      2.00 o 
   4   7   6        0.92       -0.60      1.87 o 
   5   7   6       13.03       20.09      3.45 o 
   6   7   6       52.35       41.68      5.01 o 
   7   7   6      360.29      322.59     13.41 o 
   8   7   6       85.97       75.08      7.64 o 
   9   7   6       41.55       44.49      6.49 o 
  10   7   6       49.89       38.48     11.24 o 
 -11   8   6       25.38       32.37      7.12 o 
 -10   8   6        0.13        1.04      2.73 o 
  -9   8   6      586.48      546.85     20.44 o 
  -8   8   6       45.52       41.17      4.20 o 
  -7   8   6      173.17      212.21      8.87 o 
  -6   8   6      280.44      266.01     10.24 o 
  -5   8   6       35.84       43.01      4.06 o 
  -4   8   6       41.91       39.36      3.87 o 
  -3   8   6      439.60      416.82     13.59 o 
  -2   8   6       53.94       51.96      4.21 o 
  -1   8   6        0.30        1.15      1.67 o 
   0   8   6       35.40       37.83      3.70 o 
   1   8   6       35.20       31.47      3.46 o 
   2   8   6        5.12        6.01      2.61 o 
   3   8   6      330.00      323.23     13.28 o 
   4   8   6      433.57      447.33     16.79 o 
   5   8   6      283.07      277.02     19.81 o 
   6   8   6       14.49        5.00      3.90 o 
   7   8   6        5.41        6.66      4.02 o 
   8   8   6      168.11      181.74     18.22 o 
   9   8   6      218.31      188.55     19.08 o 
 -11   9   6        6.77        6.44      6.64 o 
 -10   9   6      205.77      210.08     11.47 o 
  -9   9   6      636.53      660.61     43.38 o 
  -8   9   6        3.36       -2.93      1.95 o 
  -7   9   6      226.29      185.32      8.54 o 
  -6   9   6      249.16      234.91      9.76 o 
  -5   9   6       32.11       32.18      4.94 o 
  -4   9   6       38.57       50.17      4.41 o 
  -3   9   6       53.04       60.88      4.67 o 
  -2   9   6      212.28      221.28     14.11 o 
  -1   9   6      354.79      333.58     12.56 o 
   0   9   6      470.72      489.61     16.52 o 
   1   9   6      154.48      156.09      7.43 o 
   2   9   6      112.39      106.97      7.51 o 
   3   9   6     1022.82     1012.63     53.33 o 
   4   9   6      145.01      152.23     10.75 o 
   5   9   6        0.22        1.16      2.57 o 
   6   9   6      121.98      125.33     11.14 o 
   7   9   6       86.30       86.70     13.63 o 
   8   9   6       18.04       10.05      7.49 o 
 -10  10   6       89.79       89.24     17.46 o 
  -9  10   6      303.34      293.88     17.94 o 
  -8  10   6      215.79      233.74     12.52 o 
  -7  10   6      239.37      266.04     15.02 o 
  -6  10   6      131.54      132.25      9.37 o 
  -5  10   6        5.06       10.09      3.61 o 
  -4  10   6      291.44      336.14     15.16 o 
  -3  10   6      204.26      191.25      8.66 o 
  -2  10   6      237.66      234.07      9.79 o 
  -1  10   6       30.36       18.75      3.34 o 
   0  10   6        5.96        1.59      1.99 o 
   1  10   6      121.98       94.33      7.56 o 
   2  10   6        2.26        4.75      2.98 o 
   3  10   6       11.60       10.95      3.60 o 
   4  10   6        3.24        2.73      3.00 o 
   5  10   6       56.38       49.15      5.72 o 
   6  10   6      979.76      944.45     56.04 o 
   7  10   6      445.31      436.20     32.70 o 
  -8  11   6        0.68        1.03      3.33 o 
  -7  11   6        1.55       -1.51      3.01 o 
  -6  11   6      178.00      163.32     16.91 o 
  -5  11   6       57.35       45.38      6.20 o 
  -4  11   6      131.28       91.03     10.38 o 
  -3  11   6        0.34       -1.98      2.50 o 
  -2  11   6      105.45       93.97      7.98 o 
  -1  11   6      408.73      421.35     17.88 o 
   0  11   6      496.04      442.30     18.51 o 
   1  11   6       15.65       18.28      4.39 o 
   2  11   6        0.12        0.61      2.99 o 
   3  11   6        0.41        1.34      2.88 o 
   4  11   6        9.45        7.89      3.57 o 
   5  11   6       11.89       28.61      8.52 o 
   6  11   6       24.83       33.04      9.20 o 
  -7  12   6       62.02       60.22     12.79 o 
  -6  12   6       18.34       18.13      4.88 o 
  -5  12   6        9.50        7.84      4.09 o 
  -4  12   6      182.04      205.56     22.93 o 
  -3  12   6      181.51      155.63     10.81 o 
  -2  12   6       87.47       84.36      8.14 o 
  -1  12   6        9.70        9.61      4.14 o 
   0  12   6       45.84       59.46      6.86 o 
   1  12   6      274.45      248.88     13.34 o 
   2  12   6       21.45       21.56      5.11 o 
   3  12   6      283.64      275.17     20.01 o 
   4  12   6        1.36        2.52      4.09 o 
   5  12   6        1.70        1.19      6.13 o 
  -4  13   6       20.62        7.99      4.38 o 
  -3  13   6       11.72        7.91      6.21 o 
  -2  13   6      215.62      195.79     12.52 o 
  -1  13   6        0.83        0.37      3.36 o 
   0  13   6        3.94        6.54      4.01 o 
   1  13   6        1.69       -1.11      5.20 o 
   2  13   6       19.57       32.42      8.52 o 
 -14   1   7       14.70       14.48      3.06 o 
 -13   1   7       49.85       53.88      4.37 o 
 -12   1   7       31.40       31.99      3.46 o 
 -11   1   7      527.18      516.61     16.78 o 
 -10   1   7      181.46      168.56      6.18 o 
  -9   1   7      908.96      885.65     19.53 o 
  -8   1   7      100.56       95.17      4.54 o 
  -7   1   7      272.67      288.56      7.84 o 
  -6   1   7        5.37        4.28      1.25 o 
  -5   1   7       61.23       68.91      3.10 o 
  -4   1   7       71.95       45.53      3.12 o 
  -3   1   7       90.14      101.79      4.26 o 
  -2   1   7        0.59        2.42      1.37 o 
  -1   1   7      615.16      800.26     16.70 o 
   0   1   7       11.55       15.59      1.43 o 
   1   1   7     1317.16     1218.37     24.54 o 
   2   1   7      736.19      717.10     15.25 o 
   3   1   7     1757.19     1880.08     51.98 o 
   4   1   7      411.90      438.01     12.40 o 
   5   1   7      228.37      272.31      8.65 o 
   6   1   7       18.25       13.35      2.56 o 
   7   1   7        4.33        5.22      2.83 o 
   8   1   7        0.31       -2.39      2.25 o 
   9   1   7      279.33      229.99     13.36 o 
  10   1   7      262.84      260.55     12.45 o 
  11   1   7       34.21       31.87      4.51 o 
 -14   2   7       41.36       45.09      4.31 o 
 -13   2   7        3.05        0.07      1.92 o 
 -12   2   7      192.31      201.87      8.30 o 
 -11   2   7      246.98      268.18      9.70 o 
 -10   2   7        1.24        0.92      1.47 o 
  -9   2   7      520.85      542.73     12.19 o 
  -8   2   7      528.09      489.66     11.03 o 
  -7   2   7      354.29      362.64      9.29 o 
  -6   2   7     1200.14     1112.69     23.15 o 
  -5   2   7       35.44       44.69      2.55 o 
  -4   2   7      113.11       89.32      4.27 o 
  -3   2   7     1319.98     1349.01     27.00 o 
  -2   2   7       82.33      100.02      3.50 o 
  -1   2   7      147.51      122.63      3.91 o 
   0   2   7      216.36      267.24      6.75 o 
   1   2   7       70.47      126.93      4.05 o 
   2   2   7      165.93      111.75      4.15 o 
   3   2   7      133.65      134.56      5.23 o 
   4   2   7      145.38      117.19      4.90 o 
   5   2   7     1052.63     1114.87     28.00 o 
   6   2   7      182.88      194.10      9.13 o 
   7   2   7       39.74       35.95      5.37 o 
   8   2   7      128.63      136.30      9.45 o 
   9   2   7      239.67      236.33     29.81 o 
  10   2   7      114.05      117.02      8.05 o 
  11   2   7        5.58       10.64      3.37 o 
 -13   3   7       26.35       25.42      3.84 o 
 -12   3   7       48.14       53.13      4.42 o 
 -11   3   7      340.67      354.96     11.38 o 
 -10   3   7       14.75       19.15      2.39 o 
  -9   3   7        2.70        2.23      1.35 o 
  -8   3   7      593.07      644.36     13.76 o 
  -7   3   7     1081.18     1023.07     20.13 o 
  -6   3   7     1389.19     1402.39     26.45 o 
  -5   3   7      922.54      858.64     18.36 o 
  -4   3   7      351.58      369.97      8.97 o 
  -3   3   7      586.60      589.71     13.03 o 
  -2   3   7      873.72      960.16     19.93 o 
  -1   3   7        0.19        0.63      0.88 o 
   0   3   7     1451.29     1551.39     30.77 o 
   1   3   7     1968.01     1999.38     42.69 o 
   2   3   7      416.13      392.22     10.25 o 
   3   3   7      257.27      261.58      8.33 o 
   4   3   7      959.48      952.49     24.31 o 
   5   3   7      359.11      419.13     21.68 o 
   6   3   7      250.00      265.20     10.55 o 
   7   3   7        9.70       14.82      3.61 o 
   8   3   7       26.29       22.55      4.45 o 
   9   3   7       50.22       62.44      5.82 o 
  10   3   7      183.50      206.45     10.79 o 
  11   3   7       19.12       18.35      4.36 o 
 -13   4   7       87.82      105.06      8.81 o 
 -12   4   7       33.64       31.09      4.38 o 
 -11   4   7       18.06       32.41      4.07 o 
 -10   4   7        0.01       -1.66      1.50 o 
  -9   4   7       28.17       33.01      2.52 o 
  -8   4   7      166.20      161.39      5.07 o 
  -7   4   7      194.86      211.84      5.87 o 
  -6   4   7        0.05        0.93      1.00 o 
  -5   4   7       24.74       31.92      2.38 o 
  -4   4   7      873.70      914.93     17.58 o 
  -3   4   7     1786.62     1718.85     37.63 o 
  -2   4   7       18.68       13.80      1.84 o 
  -1   4   7      443.14      409.79     13.30 o 
   0   4   7      490.33      519.86     11.64 o 
   1   4   7      404.63      383.24      9.14 o 
   2   4   7       90.31       97.47      7.06 o 
   3   4   7       58.91       69.61      4.67 o 
   4   4   7      123.75      118.17      5.17 o 
   5   4   7     1312.84     1347.17     33.57 o 
   6   4   7        9.61       15.05      2.82 o 
   7   4   7       55.02       57.44      5.99 o 
   8   4   7       20.16       30.99      4.09 o 
   9   4   7      231.15      266.28     12.11 o 
  10   4   7       50.60       46.50      6.45 o 
  11   4   7        0.00        3.61      3.29 o 
 -13   5   7       15.08        9.59      4.03 o 
 -12   5   7        0.71       -0.46      3.05 o 
 -11   5   7       29.69       24.89      4.71 o 
 -10   5   7        0.22       -1.48      1.95 o 
  -9   5   7       28.44       27.46      3.07 o 
  -8   5   7        5.22       12.30      2.25 o 
  -7   5   7        6.94        3.35      1.62 o 
  -6   5   7       11.99       17.08      3.18 o 
  -5   5   7       21.41       25.39      3.41 o 
  -4   5   7       32.04       21.79      2.27 o 
  -3   5   7     1180.14     1271.30     28.70 o 
  -2   5   7        0.66        3.17      1.34 o 
  -1   5   7       12.11       16.05      2.98 o 
   0   5   7        2.10        0.88      1.26 o 
   1   5   7       92.70       94.83      5.00 o 
   2   5   7        0.01        1.12      1.15 o 
   3   5   7      244.51      270.93     15.94 o 
   4   5   7      545.62      525.95     15.16 o 
   5   5   7      308.70      328.64     10.57 o 
   6   5   7        3.01        3.30      2.10 o 
   7   5   7       10.92       13.26      3.06 o 
   8   5   7       12.33       26.97      4.23 o 
   9   5   7        0.76        0.51      2.40 o 
  10   5   7       78.24       67.43      6.43 o 
 -12   6   7        2.54        2.40      3.37 o 
 -11   6   7       12.19       10.12      3.22 o 
 -10   6   7        4.67        5.33      2.60 o 
  -9   6   7       88.95       80.85      4.91 o 
  -8   6   7       18.39       22.06      3.06 o 
  -7   6   7       48.45       51.96      3.66 o 
  -6   6   7      360.69      334.16     10.07 o 
  -5   6   7        0.83        5.77      1.84 o 
  -4   6   7      237.76      264.85      8.84 o 
  -3   6   7      725.08      686.40     17.00 o 
  -2   6   7      283.14      290.97      8.64 o 
  -1   6   7      106.97      106.98      4.54 o 
   0   6   7      318.39      322.23      9.29 o 
   1   6   7       62.83       60.14      8.41 o 
   2   6   7        0.38        1.11      1.50 o 
   3   6   7        6.20        8.50      2.60 o 
   4   6   7       12.58       15.06      3.95 o 
   5   6   7      206.94      247.70     14.78 o 
   6   6   7       77.33       71.53      4.71 o 
   7   6   7       33.15       26.09      3.94 o 
   8   6   7       31.97       30.00      5.23 o 
   9   6   7        0.13        0.31      2.93 o 
  10   6   7        0.96        4.90      8.01 o 
 -12   7   7       23.19       12.08      4.37 o 
 -11   7   7       93.02       94.66     10.08 o 
 -10   7   7       34.98       33.83      4.90 o 
  -9   7   7       11.07       17.03      2.81 o 
  -8   7   7      112.97      113.37      5.63 o 
  -7   7   7      482.44      471.14     13.28 o 
  -6   7   7      174.49      176.33      7.84 o 
  -5   7   7      796.07      645.98     21.63 o 
  -4   7   7      200.73      185.94      8.10 o 
  -3   7   7      320.90      319.29     11.25 o 
  -2   7   7      895.99      898.42     24.67 o 
  -1   7   7      541.04      543.33     20.36 o 
   0   7   7       15.32       10.70      2.48 o 
   1   7   7      242.71      216.99      9.54 o 
   2   7   7      329.62      337.11     11.45 o 
   3   7   7       10.41       11.23      2.92 o 
   4   7   7      237.90      238.48     17.54 o 
   5   7   7       58.79       65.85      7.01 o 
   6   7   7       11.69       11.01      4.33 o 
   7   7   7      103.14      107.30      9.63 o 
   8   7   7       40.14       51.44     10.22 o 
   9   7   7       33.33       32.87      9.20 o 
 -11   8   7      251.98      246.77     12.85 o 
 -10   8   7       84.62       75.33      6.99 o 
  -9   8   7      105.38      120.88     11.39 o 
  -8   8   7       61.42       85.16      5.77 o 
  -7   8   7      326.38      301.94     11.30 o 
  -6   8   7      105.95       99.88      6.09 o 
  -5   8   7       60.46       71.51      5.24 o 
  -4   8   7       87.43       99.63      5.98 o 
  -3   8   7      318.45      348.10     12.15 o 
  -2   8   7       33.00       30.62      3.96 o 
  -1   8   7      666.34      620.68     18.66 o 
   0   8   7      181.92      151.01      7.22 o 
   1   8   7      342.33      358.78     14.46 o 
   2   8   7       91.45      126.54      7.76 o 
   3   8   7       30.46       30.40      4.18 o 
   4   8   7        1.86        4.80      2.65 o 
   5   8   7      962.42      957.86     30.76 o 
   6   8   7      292.29      272.30     16.20 o 
   7   8   7      132.85      133.98     11.41 o 
   8   8   7       16.23       16.86      7.83 o 
   9   8   7      223.43      188.55     19.76 o 
 -10   9   7        0.03       -0.60      2.80 o 
  -9   9   7        0.18        5.01      3.26 o 
  -8   9   7      555.31      550.40     17.86 o 
  -7   9   7        0.44        2.25      2.24 o 
  -6   9   7        6.76        4.82      2.42 o 
  -5   9   7       17.07       12.78      3.02 o 
  -4   9   7       37.08       40.52      4.13 o 
  -3   9   7       15.69       16.05      3.08 o 
  -2   9   7      125.76      131.78      6.94 o 
  -1   9   7      228.10      211.71      9.08 o 
   0   9   7       10.47       19.66      3.23 o 
   1   9   7      112.90       90.05      6.71 o 
   2   9   7      440.83      460.43     17.80 o 
   3   9   7       54.50       56.47      5.64 o 
   4   9   7       67.60       61.56      5.88 o 
   5   9   7      170.17      188.20     13.30 o 
   6   9   7        4.17        2.87      4.60 o 
   7   9   7        9.33       14.87      5.66 o 
   8   9   7       23.55       16.01      9.03 o 
  -9  10   7      142.03      132.11     17.80 o 
  -8  10   7       12.13       16.98      4.45 o 
  -7  10   7        0.16        1.00      2.89 o 
  -6  10   7        0.39        0.03      2.60 o 
  -5  10   7       20.03       27.97      4.47 o 
  -4  10   7       86.17       81.73      7.79 o 
  -3  10   7        0.01       -2.23      1.92 o 
  -2  10   7       12.13       12.85      3.05 o 
  -1  10   7       72.30       65.93      5.34 o 
   0  10   7      538.97      524.41     40.10 o 
   1  10   7        0.84        2.69      2.92 o 
   2  10   7      135.12      110.07      8.62 o 
   3  10   7      161.21      156.70     16.86 o 
   4  10   7       13.28       17.45      4.07 o 
   5  10   7        2.18       -0.61      3.51 o 
   6  10   7       22.16       24.37      6.38 o 
   7  10   7       97.98       90.44     14.65 o 
  -8  11   7        8.31        1.64      3.50 o 
  -7  11   7       27.61       28.09      5.54 o 
  -6  11   7        0.19        0.69      2.99 o 
  -5  11   7       17.97       10.12      4.16 o 
  -4  11   7      188.40      172.17     13.03 o 
  -3  11   7       36.76       34.87      5.66 o 
  -2  11   7       28.85       31.61      7.77 o 
  -1  11   7       39.57       44.68      8.56 o 
   0  11   7       74.87       69.91      7.21 o 
   1  11   7        0.08        0.72      2.83 o 
   2  11   7        2.46        0.48      2.83 o 
   3  11   7       83.10       87.56      7.81 o 
   4  11   7       30.90       36.47      6.27 o 
   5  11   7       11.50        3.57      4.85 o 
  -6  12   7       39.32       26.83      7.17 o 
  -5  12   7        0.17       -3.67      3.88 o 
  -4  12   7       32.14       31.71      5.91 o 
  -3  12   7      494.50      472.90     24.97 o 
  -2  12   7      379.32      318.28     22.07 o 
  -1  12   7       28.04       18.36      5.25 o 
   0  12   7        0.88        3.33      3.53 o 
   1  12   7        3.11        7.79      4.07 o 
   2  12   7        4.98        1.29      3.48 o 
   3  12   7        6.33        6.46      5.38 o 
   4  12   7      159.17      151.23     11.00 o 
  -3  13   7        0.27       -0.48      3.66 o 
  -2  13   7        0.03        3.23      3.92 o 
  -1  13   7      101.31       90.33      8.85 o 
   0  13   7      318.90      314.95     16.19 o 
 -14   0   8       17.77       25.06      5.86 o 
 -13   0   8      556.88      594.89     29.76 o 
 -12   0   8      370.79      390.56     25.85 o 
 -11   0   8      246.09      235.90     11.63 o 
 -10   0   8      782.83      811.90     26.18 o 
  -9   0   8      164.78      165.39      8.28 o 
  -8   0   8      159.18      149.97      7.77 o 
  -7   0   8       53.61       50.64      4.46 o 
  -6   0   8     2051.86     2030.02     57.16 o 
  -5   0   8     3806.71     3830.36    103.84 o 
  -4   0   8      179.33      216.11      8.78 o 
  -3   0   8      561.70      676.86     21.01 o 
  -2   0   8      486.95      504.76     16.42 o 
  -1   0   8      468.88      345.72     12.03 o 
   0   0   8        1.22        4.99      1.79 o 
   1   0   8      128.33       81.97      5.61 o 
   2   0   8      182.44      214.67     15.92 o 
   3   0   8      103.47      129.49      7.23 o 
   4   0   8      654.08      679.81     25.58 o 
   5   0   8     1796.40     1694.05     84.14 o 
   6   0   8       39.20       26.06      6.30 o 
   7   0   8      109.94      107.30     11.58 o 
   8   0   8      441.86      445.91     29.47 o 
   9   0   8      261.69      256.51     20.95 o 
  10   0   8       38.48       46.16      9.88 o 
  11   0   8       58.57       53.93      8.01 o 
 -13   1   8       20.53       32.21      3.96 o 
 -12   1   8      376.18      377.03     14.65 o 
 -11   1   8      157.47      156.92      7.06 o 
 -10   1   8      190.40      188.87      6.03 o 
  -9   1   8      145.10      149.67      5.80 o 
  -8   1   8     1542.59     1476.09     30.57 o 
  -7   1   8      366.78      378.36      9.86 o 
  -6   1   8      124.00      134.11      7.43 o 
  -5   1   8      331.85      339.12      8.68 o 
  -4   1   8       11.93        8.66      1.94 o 
  -3   1   8       12.42        6.88      1.29 o 
  -2   1   8       58.62       39.26      2.33 o 
  -1   1   8       77.53       75.50      3.11 o 
   0   1   8      138.95      184.39      5.35 o 
   1   1   8     1337.33     1441.76     28.99 o 
   2   1   8     1395.52     1360.05     27.46 o 
   3   1   8      173.26      161.43      6.04 o 
   4   1   8       26.42       28.25      2.56 o 
   5   1   8       15.71       19.89      2.56 o 
   6   1   8       17.47       25.81      4.33 o 
   7   1   8        7.21        7.62      3.15 o 
   8   1   8       21.58       21.04      4.64 o 
   9   1   8        1.04       -0.17      3.13 o 
  10   1   8        4.28        2.66      4.14 o 
  11   1   8      461.15      471.80     36.77 o 
 -13   2   8        9.16        7.01      2.68 o 
 -12   2   8       13.48       11.96      2.77 o 
 -11   2   8       15.87       14.30      2.80 o 
 -10   2   8      241.59      272.59      7.68 o 
  -9   2   8        5.75        6.75      1.68 o 
  -8   2   8      377.06      361.75      9.67 o 
  -7   2   8     1946.93     1872.81     37.60 o 
  -6   2   8      121.16      132.29      4.75 o 
  -5   2   8      782.80      813.13     17.59 o 
  -4   2   8      448.70      453.81     10.69 o 
  -3   2   8      586.73      574.64     12.90 o 
  -2   2   8       65.81       43.97      2.45 o 
  -1   2   8      627.41      599.19     13.27 o 
   0   2   8       94.14       93.04      3.85 o 
   1   2   8      612.18      644.44     15.56 o 
   2   2   8      120.39      157.62      6.04 o 
   3   2   8      237.04      241.03      8.06 o 
   4   2   8       34.52       34.45      5.43 o 
   5   2   8      235.15      211.28      7.53 o 
   6   2   8        3.05        3.93      2.05 o 
   7   2   8      134.78      132.77      9.03 o 
   8   2   8      185.83      171.65     11.01 o 
   9   2   8       52.29       61.00      7.03 o 
  10   2   8       80.99       93.83     14.01 o 
  11   2   8       16.99       16.14      4.55 o 
 -13   3   8        7.32       16.82      3.74 o 
 -12   3   8       91.25      112.66      6.14 o 
 -11   3   8        1.38        0.51      1.91 o 
 -10   3   8      446.88      403.86     10.03 o 
  -9   3   8       10.58       10.09      1.90 o 
  -8   3   8        0.04       -0.59      1.14 o 
  -7   3   8      679.35      668.13     14.11 o 
  -6   3   8     1526.49     1463.35     29.94 o 
  -5   3   8      693.75      651.78     15.84 o 
  -4   3   8      180.81      161.40      5.10 o 
  -3   3   8      102.18      104.10      3.83 o 
  -2   3   8     1228.69     1237.78     28.02 o 
  -1   3   8      715.45      765.39     18.59 o 
   0   3   8      907.78      886.42     18.74 o 
   1   3   8      120.42      128.13      4.35 o 
   2   3   8        5.33        6.15      1.42 o 
   3   3   8      662.51      709.39     27.83 o 
   4   3   8      842.04      811.85     21.46 o 
   5   3   8      111.70       89.66      4.71 o 
   6   3   8      112.45      103.69      6.13 o 
   7   3   8       96.21       96.82      7.92 o 
   8   3   8      106.22      126.23      9.19 o 
   9   3   8        1.64        1.62      3.19 o 
  10   3   8       17.44       17.00      5.13 o 
 -13   4   8      223.86      259.60     13.83 o 
 -12   4   8      330.36      344.16     16.36 o 
 -11   4   8       48.12       51.22      4.87 o 
 -10   4   8      286.41      291.59     14.38 o 
  -9   4   8       92.91      101.60      5.17 o 
  -8   4   8        9.58       12.26      2.27 o 
  -7   4   8        7.90       11.26      2.18 o 
  -6   4   8       91.04       84.94      4.51 o 
  -5   4   8        4.60        5.03      1.73 o 
  -4   4   8      843.26      811.12     19.62 o 
  -3   4   8     1249.29     1188.44     27.25 o 
  -2   4   8        8.31       12.08      1.97 o 
  -1   4   8      161.12      158.02      7.57 o 
   0   4   8       32.50       33.78      2.70 o 
   1   4   8     2144.43     2186.90     42.89 o 
   2   4   8       71.73       64.89      3.40 o 
   3   4   8      368.94      368.52     11.38 o 
   4   4   8      759.63      785.76     22.35 o 
   5   4   8       58.35       70.29      4.24 o 
   6   4   8       20.22       36.10      3.93 o 
   7   4   8      911.90      967.40     37.06 o 
   8   4   8       14.25       10.42      4.43 o 
   9   4   8        8.31        4.85      2.83 o 
  10   4   8       52.34       69.32      6.54 o 
 -12   5   8        1.15        1.97      3.11 o 
 -11   5   8        2.01        4.73      2.73 o 
 -10   5   8      587.96      636.64     35.04 o 
  -9   5   8      554.61      532.67     26.67 o 
  -8   5   8      212.58      206.94      7.63 o 
  -7   5   8      149.14      144.83      8.85 o 
  -6   5   8     1206.55     1115.21     26.26 o 
  -5   5   8      946.91      932.16     22.32 o 
  -4   5   8      487.74      548.22     14.32 o 
  -3   5   8      228.73      235.62      7.67 o 
  -2   5   8      522.06      463.09     12.39 o 
  -1   5   8       52.57       53.73      3.43 o 
   0   5   8     3237.67     3191.75     67.84 o 
   1   5   8       44.49       40.48      3.60 o 
   2   5   8        9.63        5.31      2.09 o 
   3   5   8     4026.69     3804.38    103.99 o 
   4   5   8     1047.44     1058.14     27.61 o 
   5   5   8      129.70      160.93      7.06 o 
   6   5   8        0.56        0.33      1.92 o 
   7   5   8       94.63      126.66      9.11 o 
   8   5   8        0.28        0.35      2.42 o 
   9   5   8       93.85      107.19      8.95 o 
  10   5   8       39.29       51.00      6.94 o 
 -12   6   8      356.45      384.38     28.77 o 
 -11   6   8       23.72       13.25      5.02 o 
 -10   6   8       62.63       77.73      5.71 o 
  -9   6   8      283.25      273.61      9.53 o 
  -8   6   8      102.38      129.70      6.05 o 
  -7   6   8      183.80      190.65      7.29 o 
  -6   6   8       15.85       11.89      2.26 o 
  -5   6   8      251.95      247.13      8.80 o 
  -4   6   8      908.95      977.27     23.36 o 
  -3   6   8     1924.02     1872.44     41.48 o 
  -2   6   8     1284.50     1297.76     29.72 o 
  -1   6   8      121.07       98.30      6.45 o 
   0   6   8      471.91      432.69     17.31 o 
   1   6   8       11.26       20.52      3.39 o 
   2   6   8     1395.53     1373.68     35.46 o 
   3   6   8      398.51      375.50     14.59 o 
   4   6   8       43.43       46.48      4.73 o 
   5   6   8       92.15      103.72      7.42 o 
   6   6   8      193.20      200.59     14.73 o 
   7   6   8      404.69      415.76     29.47 o 
   8   6   8      581.43      632.41     40.37 o 
   9   6   8        1.54       -0.68      4.60 o 
 -11   7   8        1.82        0.41      3.16 o 
 -10   7   8       41.91       54.08      7.04 o 
  -9   7   8      206.82      204.47      9.22 o 
  -8   7   8        3.42        1.22      2.14 o 
  -7   7   8       19.33       23.38      3.46 o 
  -6   7   8      542.31      555.34     20.70 o 
  -5   7   8       30.16       36.71      3.95 o 
  -4   7   8      944.81      878.68     28.46 o 
  -3   7   8       72.08       87.13      7.10 o 
  -2   7   8     1009.06      961.11     47.67 o 
  -1   7   8      103.58       86.91      5.59 o 
   0   7   8     1183.57     1126.91     30.22 o 
   1   7   8       21.13       16.93      2.87 o 
   2   7   8       26.71       38.08      3.80 o 
   3   7   8      868.26      869.45     28.12 o 
   4   7   8       40.15       31.72      5.95 o 
   5   7   8       16.81       13.33      4.57 o 
   6   7   8       12.92        8.61      4.15 o 
   8   7   8       43.75       24.36      8.69 o 
   9   7   8       21.01       24.36      9.03 o 
 -11   8   8       51.19       62.81      8.16 o 
 -10   8   8       20.27       14.82      4.16 o 
  -9   8   8      209.14      209.09      9.57 o 
  -8   8   8       86.34      104.76      9.02 o 
  -7   8   8      417.46      412.36     14.39 o 
  -6   8   8      118.89      117.71      6.96 o 
  -5   8   8       54.35       55.59      8.99 o 
  -4   8   8        0.37        2.49      2.02 o 
  -3   8   8        2.70        2.08      1.91 o 
  -2   8   8       44.96       60.18      4.83 o 
  -1   8   8       83.14       75.87      5.45 o 
   0   8   8      195.94      201.00      9.90 o 
   1   8   8      149.39      148.47      8.28 o 
   2   8   8       18.20       14.04      3.54 o 
   3   8   8       35.38       45.29      5.03 o 
   4   8   8       10.34       12.78      3.47 o 
   5   8   8      134.21      117.26     10.36 o 
   6   8   8        1.14        1.59      4.17 o 
   7   8   8      117.76      119.83     11.19 o 
   8   8   8        7.20        5.45      6.30 o 
 -10   9   8       45.74       52.74      6.49 o 
  -9   9   8       69.15       57.99      5.48 o 
  -8   9   8        0.93        0.88      2.38 o 
  -7   9   8       97.30       81.48      9.91 o 
  -6   9   8        8.15        5.44      2.68 o 
  -5   9   8        0.00        1.20      2.08 o 
  -4   9   8      172.72      197.51      8.94 o 
  -3   9   8        9.37        7.45      2.60 o 
  -2   9   8      351.48      400.07     16.30 o 
  -1   9   8       28.77       32.77      3.98 o 
   0   9   8      197.77      185.15     13.32 o 
   1   9   8       79.55       83.64      5.78 o 
   2   9   8      150.05      169.89     10.26 o 
   3   9   8        5.70       10.02      3.36 o 
   4   9   8       56.41       66.60      6.30 o 
   5   9   8      290.80      326.12     21.04 o 
   6   9   8       42.60       34.98      7.15 o 
   7   9   8       97.51      106.72     11.13 o 
  -9  10   8        3.92        1.02      3.97 o 
  -8  10   8       31.04       31.39      5.34 o 
  -7  10   8      415.52      401.45     14.79 o 
  -6  10   8       14.03       20.89      3.90 o 
  -5  10   8      334.18      391.04     15.99 o 
  -4  10   8      300.44      301.50     11.93 o 
  -3  10   8       35.82       38.08      4.37 o 
  -2  10   8      132.14      140.51      7.77 o 
  -1  10   8      192.88      217.02      9.74 o 
   0  10   8       33.90       43.13      4.65 o 
   1  10   8        1.20        3.66      2.45 o 
   2  10   8       35.48       41.22      5.45 o 
   3  10   8        3.63       -1.25      2.55 o 
   4  10   8       49.97       45.14      5.68 o 
   5  10   8      190.16      212.80     22.74 o 
   6  10   8       13.65        5.48      4.87 o 
  -7  11   8       37.63       45.95      6.51 o 
  -6  11   8        0.05       -1.22      2.89 o 
  -5  11   8       13.60       14.00      4.33 o 
  -4  11   8       43.75       36.73      5.92 o 
  -3  11   8      100.09      111.43      9.04 o 
  -2  11   8      100.52      117.84      9.13 o 
  -1  11   8       20.18       15.18      4.46 o 
   0  11   8        0.00        1.72      2.95 o 
   1  11   8       46.14       64.40      7.02 o 
   2  11   8      263.86      250.28     24.71 o 
   3  11   8       28.98       28.34      5.14 o 
   4  11   8        2.58        8.03      3.70 o 
  -5  12   8      121.99      130.34     10.22 o 
  -4  12   8        7.07        6.10      3.90 o 
  -3  12   8      117.59      114.44      9.56 o 
  -2  12   8       84.82       98.51      8.85 o 
  -1  12   8      151.90      132.97     10.14 o 
   0  12   8       45.86       63.78      7.28 o 
   1  12   8       51.84       46.24      7.53 o 
   2  12   8        0.06       -0.71      3.16 o 
 -13   1   9       11.50       14.48      3.06 o 
 -12   1   9        0.17       -1.37      1.99 o 
 -11   1   9        4.31        1.93      2.11 o 
 -10   1   9       19.14       20.52      2.58 o 
  -9   1   9       26.35       31.42      2.81 o 
  -8   1   9      135.23      129.37      8.59 o 
  -7   1   9     1053.23     1038.22     22.43 o 
  -6   1   9      777.76      729.99     16.45 o 
  -5   1   9      204.43      189.13      5.91 o 
  -4   1   9       68.40       60.63      3.17 o 
  -3   1   9      122.91      112.26      4.20 o 
  -2   1   9      119.28      106.77      4.07 o 
  -1   1   9       12.86       12.11      1.61 o 
   0   1   9      172.88      188.12      5.70 o 
   1   1   9        0.33       -0.37      0.95 o 
   2   1   9      137.24      137.97      4.76 o 
   3   1   9      187.12      172.72      6.61 o 
   4   1   9      189.60      212.86      7.61 o 
   5   1   9      213.70      195.00      7.28 o 
   6   1   9      138.79      169.31     10.29 o 
   7   1   9       61.64       62.05      8.35 o 
   8   1   9       37.52       35.81      6.05 o 
   9   1   9        0.04        1.17      3.31 o 
  10   1   9       45.57       47.50     15.67 o 
 -13   2   9       24.04       16.82      3.38 o 
 -12   2   9       43.21       49.34      4.46 o 
 -11   2   9        2.09        1.11      1.72 o 
 -10   2   9       66.80       64.33      3.69 o 
  -9   2   9      158.89      140.42      5.13 o 
  -8   2   9      827.35      824.50     18.64 o 
  -7   2   9      588.46      565.19     13.55 o 
  -6   2   9      200.08      187.28      6.09 o 
  -5   2   9      854.89      808.46     17.71 o 
  -4   2   9      266.35      270.50      7.48 o 
  -3   2   9       37.79       29.53      2.50 o 
  -2   2   9       29.72       16.87      1.81 o 
  -1   2   9      147.23      184.98      5.60 o 
   0   2   9      462.00      463.13     11.03 o 
   1   2   9      130.92      131.68      4.66 o 
   2   2   9       56.76       47.07      2.80 o 
   3   2   9      248.84      219.38      7.13 o 
   4   2   9       73.24       71.56      4.14 o 
   5   2   9        0.02       -0.44      1.38 o 
   6   2   9        0.13        1.42      3.07 o 
   7   2   9       10.36       18.85      5.71 o 
   8   2   9      137.90      144.87     12.69 o 
   9   2   9      188.84      215.54     13.42 o 
  10   2   9       10.45        4.20      4.12 o 
 -13   3   9      108.52      109.60      9.08 o 
 -12   3   9       43.59       55.77      6.53 o 
 -11   3   9        7.36       10.56      3.03 o 
 -10   3   9      292.36      247.31     10.87 o 
  -9   3   9      284.79      279.31     10.28 o 
  -8   3   9       30.55       31.69      3.16 o 
  -7   3   9      869.87      840.31     20.74 o 
  -6   3   9       47.13       69.83      4.07 o 
  -5   3   9      557.25      528.10     15.38 o 
  -4   3   9      108.77      109.58      4.89 o 
  -3   3   9      911.35      850.47     22.95 o 
  -2   3   9       77.36       75.79      4.94 o 
  -1   3   9      128.01      119.72      5.41 o 
   0   3   9       10.93        8.94      2.04 o 
   1   3   9      667.54      588.44     13.49 o 
   2   3   9      711.90      701.90     17.17 o 
   3   3   9     1794.09     1741.45     38.37 o 
   4   3   9       54.65       70.23      4.65 o 
   5   3   9       69.76       63.89      4.25 o 
   6   3   9      158.16      164.69     12.56 o 
   7   3   9      104.40      112.72     19.59 o 
   8   3   9       65.72       80.64      7.92 o 
   9   3   9      105.19       90.79      8.73 o 
  10   3   9       70.57       67.15      6.56 o 
 -13   4   9       95.53      108.24     17.73 o 
 -12   4   9       35.72       40.89      6.08 o 
 -11   4   9      323.18      330.80     12.59 o 
 -10   4   9      161.20      164.26      7.74 o 
  -9   4   9        1.80        3.20      1.99 o 
  -8   4   9       62.36       55.14      4.04 o 
  -7   4   9       67.94       61.08      4.61 o 
  -6   4   9      309.65      319.00      9.87 o 
  -5   4   9      153.28      144.72      6.38 o 
  -4   4   9       72.37       51.27      5.31 o 
  -3   4   9      572.36      635.64     16.33 o 
  -2   4   9      395.91      392.20     11.16 o 
  -1   4   9     1103.43     1042.87     24.51 o 
   0   4   9      489.45      464.39     12.65 o 
   1   4   9     1111.35     1120.80     25.98 o 
   2   4   9       47.36       42.06      3.65 o 
   3   4   9       79.74       88.18      6.01 o 
   4   4   9      197.48      180.22      7.23 o 
   5   4   9        2.37        4.56      1.99 o 
   6   4   9       57.44       49.97      4.92 o 
   7   4   9      223.42      260.41     14.17 o 
   8   4   9      120.48      123.23      9.75 o 
   9   4   9      103.42      101.39      7.54 o 
 -12   5   9        9.21        6.56      3.89 o 
 -11   5   9       15.45        6.40      2.92 o 
 -10   5   9        0.43        2.23      2.06 o 
  -9   5   9       73.44       59.14      4.38 o 
  -8   5   9        5.23        5.14      2.06 o 
  -7   5   9       12.05       17.54      2.61 o 
  -6   5   9        3.03        4.72      2.02 o 
  -5   5   9      179.64      149.73      8.50 o 
  -4   5   9        8.82        7.69      1.97 o 
  -3   5   9       73.37       55.40      4.01 o 
  -2   5   9      358.98      406.26     11.52 o 
  -1   5   9      630.61      652.44     16.70 o 
   0   5   9        1.19        0.89      1.48 o 
   1   5   9        3.93        2.84      1.75 o 
   2   5   9        8.91        4.48      2.21 o 
   3   5   9      113.04      110.31      9.69 o 
   4   5   9       46.78       60.35      5.11 o 
   5   5   9      227.53      229.13     13.43 o 
   6   5   9      399.33      394.68     37.39 o 
   7   5   9        3.99        4.43      5.28 o 
   8   5   9        3.11        3.92      5.96 o 
   9   5   9        0.26       -1.02      4.60 o 
 -12   6   9       71.07       64.59      7.42 o 
 -11   6   9        0.78       -1.48      2.57 o 
 -10   6   9       59.26       65.11      5.56 o 
  -9   6   9        2.72        0.04      1.75 o 
  -8   6   9       11.78       13.62      2.70 o 
  -7   6   9       61.01       63.16      4.32 o 
  -6   6   9        6.65       15.99      2.98 o 
  -5   6   9        3.54        5.01      1.86 o 
  -4   6   9      161.62      168.05      6.60 o 
  -3   6   9       45.08       53.07      3.68 o 
  -2   6   9      211.47      200.77      8.53 o 
  -1   6   9       42.70       41.41      4.06 o 
   0   6   9      385.37      369.67     12.80 o 
   1   6   9       79.72       74.22      5.63 o 
   2   6   9       44.84       45.99      4.26 o 
   3   6   9       32.91       43.83      6.53 o 
   4   6   9       84.52       89.75      6.52 o 
   5   6   9      179.40      205.43     24.53 o 
   6   6   9       59.49       73.31     14.90 o 
   7   6   9       89.81       79.37     12.43 o 
   8   6   9        5.60        1.02      5.28 o 
 -11   7   9        8.77       10.52      4.07 o 
 -10   7   9       41.00       43.76      5.73 o 
  -9   7   9       78.96       79.41      6.02 o 
  -8   7   9       24.38       16.11      4.70 o 
  -7   7   9       82.54       93.37      6.24 o 
  -6   7   9       69.39       71.61      5.53 o 
  -5   7   9      310.25      301.88     11.78 o 
  -4   7   9      340.59      312.89     11.67 o 
  -3   7   9        0.05        0.09      2.26 o 
  -2   7   9       33.13       20.74      3.29 o 
  -1   7   9       49.55       57.01      4.87 o 
   0   7   9       40.40       38.36      4.14 o 
   1   7   9      837.98      868.45     29.61 o 
   2   7   9       63.32       62.37      5.00 o 
   3   7   9        0.41       -3.07      2.05 o 
   4   7   9      517.72      515.23     20.11 o 
   5   7   9       15.59       22.41      7.66 o 
   6   7   9        4.98        4.17      4.02 o 
   7   7   9        0.30        2.21      6.30 o 
   8   7   9       42.80       20.78      8.86 o 
 -10   8   9       75.47       91.46     13.77 o 
  -9   8   9      138.80      151.13      8.42 o 
  -8   8   9      179.98      190.07      9.23 o 
  -7   8   9       41.59       54.23      5.17 o 
  -6   8   9      134.27      141.33     11.30 o 
  -5   8   9       16.63       16.23      3.38 o 
  -4   8   9      499.14      560.45     18.00 o 
  -3   8   9      221.86      225.99     12.46 o 
  -2   8   9      147.58      193.77      9.75 o 
  -1   8   9       19.63       16.26      3.31 o 
   0   8   9      289.51      266.05     10.72 o 
   1   8   9      654.92      646.62     19.82 o 
   2   8   9       63.25       67.41      5.31 o 
   3   8   9       72.21       86.44      6.89 o 
   4   8   9       42.20       43.80      5.31 o 
   5   8   9        0.08        1.56      3.35 o 
   6   8   9       64.83       72.10      8.94 o 
   7   8   9       73.14       76.99     13.80 o 
  -9   9   9       10.29       21.68      4.05 o 
  -8   9   9        4.19        4.61      2.71 o 
  -7   9   9       13.41       21.19      3.93 o 
  -6   9   9      147.37      152.15      8.36 o 
  -5   9   9      153.62      138.18     11.81 o 
  -4   9   9        9.31       12.13      2.99 o 
  -3   9   9        0.01        1.55      2.14 o 
  -2   9   9        4.37        2.67      2.30 o 
  -1   9   9        3.80        6.05      2.58 o 
   0   9   9       22.31       24.93      3.85 o 
   1   9   9      119.76      143.11      7.71 o 
   2   9   9       35.92       35.35      5.08 o 
   3   9   9        3.41        2.21      2.70 o 
   4   9   9       60.46       58.73      6.38 o 
   5   9   9       23.60       14.61      7.75 o 
   6   9   9        3.34        3.76      4.81 o 
  -8  10   9       39.30       42.24      5.21 o 
  -7  10   9        0.10        2.01      2.62 o 
  -6  10   9       57.96       86.92      8.35 o 
  -5  10   9        0.07        3.23      2.70 o 
  -4  10   9        5.55        9.05      3.07 o 
  -3  10   9        3.91        2.50      2.38 o 
  -2  10   9       99.73      103.79      6.89 o 
  -1  10   9        0.78        0.41      2.26 o 
   0  10   9       67.46       58.90      5.37 o 
   1  10   9        0.16        0.67      2.26 o 
   2  10   9       12.93        9.14      3.63 o 
   3  10   9        0.50        1.25      2.73 o 
   4  10   9       23.26       32.65      5.36 o 
   5  10   9        5.98        3.41      4.32 o 
  -6  11   9       18.09       16.92      4.70 o 
  -5  11   9      119.42      142.84     12.05 o 
  -4  11   9       67.07       75.32      9.10 o 
  -3  11   9        1.21        0.36      3.06 o 
  -2  11   9      173.05      171.48     10.97 o 
  -1  11   9       99.06      101.84      8.54 o 
   0  11   9       10.74       11.44      3.66 o 
   1  11   9        0.00        0.96      2.99 o 
   2  11   9       29.34       25.54      5.15 o 
   3  11   9       15.81       20.24      4.86 o 
  -3  12   9      119.30      128.05     10.17 o 
  -2  12   9       32.23       41.78      6.48 o 
  -1  12   9      187.81      211.41     15.59 o 
   0  12   9       60.63       82.55     14.20 o 
 -13   0  10       53.96       55.36      6.74 o 
 -12   0  10        2.42        1.54      3.07 o 
 -11   0  10      116.93      132.75     18.22 o 
 -10   0  10        0.03       -0.42      2.09 o 
  -9   0  10      531.36      477.79     17.65 o 
  -8   0  10      641.23      606.42     25.26 o 
  -7   0  10       52.86       50.33      4.76 o 
  -6   0  10      548.34      561.70     19.11 o 
  -5   0  10       19.53       13.42      3.04 o 
  -4   0  10       12.13       10.58      2.64 o 
  -3   0  10      286.97      267.36     13.36 o 
  -2   0  10      280.96      299.51     11.64 o 
  -1   0  10       37.74       37.80      4.50 o 
   0   0  10        0.28        0.88      1.56 o 
   1   0  10      216.67      177.27      9.20 o 
   2   0  10      160.60      129.07     12.90 o 
   3   0  10       82.79      120.52      8.43 o 
   4   0  10       28.75       51.64      5.28 o 
   5   0  10      495.38      563.60     33.04 o 
   6   0  10        9.51       10.39      4.94 o 
   7   0  10     1089.67     1188.69     63.53 o 
   8   0  10      152.59      144.44     14.65 o 
   9   0  10       22.86       17.88      6.98 o 
 -13   1  10      137.51      134.49      8.91 o 
 -12   1  10      168.96      189.03      8.72 o 
 -11   1  10      204.43      196.51      8.44 o 
 -10   1  10       17.26        8.74      2.14 o 
  -9   1  10      210.01      221.29      7.91 o 
  -8   1  10       10.75        5.26      1.79 o 
  -7   1  10      315.18      299.88      8.60 o 
  -6   1  10      913.56      946.53     22.51 o 
  -5   1  10      562.78      538.29     12.98 o 
  -4   1  10        4.23        2.92      1.40 o 
  -3   1  10      152.54      150.17      5.25 o 
  -2   1  10      560.96      554.94     15.96 o 
  -1   1  10        0.65        2.76      1.24 o 
   0   1  10      442.06      468.14     12.92 o 
   1   1  10      826.08      745.28     16.68 o 
   2   1  10       42.66       43.96      4.10 o 
   3   1  10      219.29      215.19     10.38 o 
   4   1  10      530.76      500.85     18.54 o 
   5   1  10       14.36       26.27      3.05 o 
   6   1  10       79.10       73.59     11.33 o 
   7   1  10       86.83      107.07      8.73 o 
   8   1  10       13.46       13.56      4.51 o 
   9   1  10        0.97        1.84      3.43 o 
 -13   2  10       12.25        9.77      4.20 o 
 -12   2  10       34.49       35.27      6.47 o 
 -11   2  10        0.05       -0.19      2.30 o 
 -10   2  10        0.22       -1.92      1.67 o 
  -9   2  10      117.31      121.60      6.51 o 
  -8   2  10        6.63        7.56      1.89 o 
  -7   2  10      187.75      163.35      5.80 o 
  -6   2  10      526.46      523.14     12.77 o 
  -5   2  10      888.94      856.82     20.56 o 
  -4   2  10      392.59      391.40     14.27 o 
  -3   2  10      435.85      451.59     12.44 o 
  -2   2  10       40.64       35.99      3.07 o 
  -1   2  10      130.81      125.74      7.05 o 
   0   2  10       64.60       70.10      3.86 o 
   1   2  10      380.34      359.68     14.45 o 
   2   2  10        7.79        3.77      1.48 o 
   3   2  10      381.28      395.30     11.94 o 
   4   2  10       80.53       78.17      4.49 o 
   5   2  10        4.91        4.12      1.93 o 
   6   2  10        2.18        4.85      3.18 o 
   7   2  10      298.87      352.65     17.52 o 
   8   2  10        8.77        7.30      3.97 o 
   9   2  10        7.30        6.86      4.12 o 
 -12   3  10       12.07        4.96      3.85 o 
 -11   3  10       59.28       60.33      5.43 o 
 -10   3  10      168.26      158.77      9.73 o 
  -9   3  10       59.51       47.77      3.99 o 
  -8   3  10      108.44       85.07      7.55 o 
  -7   3  10      639.52      626.60     16.52 o 
  -6   3  10       72.06       44.14      3.50 o 
  -5   3  10      556.84      532.25     17.65 o 
  -4   3  10      652.55      616.38     22.70 o 
  -3   3  10      467.22      491.33     13.42 o 
  -2   3  10       37.72       42.67      3.22 o 
  -1   3  10     1132.59     1143.06     29.67 o 
   0   3  10      758.42      755.36     24.46 o 
   1   3  10        2.03        2.05      1.58 o 
   2   3  10      154.82      150.03      5.83 o 
   3   3  10       98.14       87.03      4.44 o 
   4   3  10      109.82      106.76     10.74 o 
   5   3  10       30.48       35.07      4.08 o 
   6   3  10      357.14      317.94     15.97 o 
   7   3  10       30.45       48.02      6.35 o 
   8   3  10        3.57       10.62      4.19 o 
   9   3  10        5.17        2.62      5.37 o 
 -12   4  10        4.60        1.34      3.32 o 
 -11   4  10      114.80      102.32      8.69 o 
 -10   4  10      242.58      225.06     11.17 o 
  -9   4  10      286.15      294.97     10.04 o 
  -8   4  10      133.93      144.18      9.31 o 
  -7   4  10      270.33      272.35      9.18 o 
  -6   4  10        4.18        6.94      2.00 o 
  -5   4  10       14.96       15.59      2.50 o 
  -4   4  10       68.52       68.05      4.24 o 
  -3   4  10      371.03      380.21     11.24 o 
  -2   4  10      233.55      230.29      7.86 o 
  -1   4  10     1529.38     1480.26     37.48 o 
   0   4  10        0.21        1.49      1.60 o 
   1   4  10      236.44      211.30      7.40 o 
   2   4  10       62.74       93.45      8.79 o 
   3   4  10      337.72      361.10     24.53 o 
   4   4  10       38.11       47.51      4.75 o 
   5   4  10       13.40       13.11      4.33 o 
   6   4  10        0.26        7.83      5.79 o 
   7   4  10       22.20       33.72      9.03 o 
   8   4  10       10.18       13.63      6.64 o 
   9   4  10       59.65       83.63     13.29 o 
 -12   5  10        2.65        2.17      3.82 o 
 -11   5  10      109.33      110.79     12.54 o 
 -10   5  10       23.83       19.43      3.18 o 
  -9   5  10        0.39        1.26      1.91 o 
  -8   5  10      379.57      393.34     12.11 o 
  -7   5  10      641.35      634.67     17.09 o 
  -6   5  10      324.80      312.94     10.07 o 
  -5   5  10       15.86       15.33      2.54 o 
  -4   5  10      178.53      172.40      7.94 o 
  -3   5  10     1041.10     1041.07     25.07 o 
  -2   5  10      199.13      180.56      7.24 o 
  -1   5  10      158.64      140.04      7.72 o 
   0   5  10      503.81      512.91     14.12 o 
   1   5  10        1.58        4.08      1.90 o 
   2   5  10     2510.78     2625.97     64.13 o 
   3   5  10      539.14      529.26     18.92 o 
   4   5  10       47.98       38.63      5.57 o 
   5   5  10      169.78      155.99     11.55 o 
   6   5  10      849.08      819.45     36.19 o 
   7   5  10      125.96      129.79     15.84 o 
   8   5  10       30.76       28.10      9.03 o 
 -11   6  10       60.87       76.53      6.36 o 
 -10   6  10      560.66      555.79     16.27 o 
  -9   6  10      130.78      159.18      7.66 o 
  -8   6  10       50.81       55.61      4.32 o 
  -7   6  10      319.67      317.61     13.13 o 
  -6   6  10       54.94       53.27      4.49 o 
  -5   6  10      236.38      227.48     12.24 o 
  -4   6  10       86.05       69.84      5.35 o 
  -3   6  10        0.00       -2.26      1.77 o 
  -2   6  10      579.81      550.65     17.38 o 
  -1   6  10     1901.55     1776.23     45.43 o 
   0   6  10      570.68      506.55     16.39 o 
   1   6  10      152.40      155.59      7.66 o 
   2   6  10      213.11      211.83     10.41 o 
   3   6  10       44.17       41.59      4.86 o 
   4   6  10       95.79      106.36      7.22 o 
   5   6  10       14.03        9.70      4.38 o 
   6   6  10       16.13       18.70      5.35 o 
   7   6  10        3.27        8.86      6.81 o 
   8   6  10       53.69       39.17     10.39 o 
 -10   7  10      263.68      273.14     13.63 o 
  -9   7  10       11.73       13.92      3.98 o 
  -8   7  10      101.22      126.27      7.72 o 
  -7   7  10      359.63      326.55     12.76 o 
  -6   7  10       36.11       47.17      4.95 o 
  -5   7  10       69.64       83.65      7.47 o 
  -4   7  10      413.68      436.99     15.08 o 
  -3   7  10      351.23      335.03     12.49 o 
  -2   7  10      142.14      138.34      8.00 o 
  -1   7  10      140.04      118.42      7.10 o 
   0   7  10      295.79      239.50     12.45 o 
   1   7  10      536.62      555.77     20.47 o 
   2   7  10      410.50      427.76     19.40 o 
   3   7  10       20.94       20.66      4.03 o 
   4   7  10       82.31       80.66      6.66 o 
   5   7  10       37.83       31.58      6.32 o 
   6   7  10      266.85      263.85     16.29 o 
   7   7  10       15.91       18.57      8.69 o 
 -10   8  10       39.56       44.87      9.38 o 
  -9   8  10        2.53        2.09      3.63 o 
  -8   8  10       72.97       80.33      8.01 o 
  -7   8  10       99.90       78.64      6.34 o 
  -6   8  10        0.48       -0.76      2.33 o 
  -5   8  10       15.03       14.81      3.42 o 
  -4   8  10       14.34        6.87      2.93 o 
  -3   8  10       16.40       13.50      3.52 o 
  -2   8  10       16.67       14.77      3.39 o 
  -1   8  10       11.39        4.47      2.51 o 
   0   8  10      103.04       96.22      7.72 o 
   1   8  10       49.72       41.50      4.60 o 
   2   8  10        2.54       -1.42      2.02 o 
   3   8  10       85.33       68.50      7.26 o 
   4   8  10      121.18      136.33      9.06 o 
   5   8  10        1.53       -0.98      3.80 o 
   6   8  10       36.90       39.48      7.40 o 
  -8   9  10        8.61        9.61      3.46 o 
  -7   9  10        2.17        5.18      2.82 o 
  -6   9  10      160.20      155.13     14.16 o 
  -5   9  10      294.59      302.18     16.77 o 
  -4   9  10       87.43       87.72      6.46 o 
  -3   9  10      121.06      125.20      7.64 o 
  -2   9  10       12.85       26.67      4.15 o 
  -1   9  10       78.89       79.56      6.22 o 
   0   9  10      439.13      476.99     18.70 o 
   1   9  10       29.23       26.98      4.07 o 
   2   9  10       67.18       62.07      6.55 o 
   3   9  10      158.92      158.29     14.83 o 
   4   9  10      131.07      152.03      9.91 o 
   5   9  10        9.44        4.74      4.61 o 
  -7  10  10        7.59        5.77      3.16 o 
  -6  10  10        3.33        4.36      2.98 o 
  -5  10  10        3.84        6.87      3.08 o 
  -4  10  10       18.63       19.71      3.91 o 
  -3  10  10      572.25      639.70     20.83 o 
  -2  10  10       85.30       82.06      8.43 o 
  -1  10  10      178.59      207.99      9.98 o 
   0  10  10        0.03        0.63      2.51 o 
   1  10  10       15.36       27.09      4.40 o 
   2  10  10       65.55       64.68      6.94 o 
   3  10  10        1.51        0.80      3.08 o 
   4  10  10        0.91       -2.13      4.29 o 
  -5  11  10      195.86      225.43     30.97 o 
  -4  11  10        2.36        2.02      3.56 o 
  -3  11  10       20.60       32.96      7.77 o 
  -2  11  10       58.97       59.74     11.23 o 
  -1  11  10       27.93       28.78      4.64 o 
   0  11  10       99.94      115.60      7.88 o 
   1  11  10        5.24        0.05      3.53 o 
 -12   1  11      149.72      143.00     13.75 o 
 -11   1  11        8.69        8.82      2.61 o 
 -10   1  11       18.41       19.91      3.06 o 
  -9   1  11       41.29       36.84      3.75 o 
  -8   1  11      446.02      456.33     13.74 o 
  -7   1  11       17.24       17.24      2.30 o 
  -6   1  11      192.99      193.61      6.60 o 
  -5   1  11       13.72       14.07      2.20 o 
  -4   1  11      585.37      560.52     13.69 o 
  -3   1  11      107.72       88.60      4.80 o 
  -2   1  11        2.98        1.83      1.37 o 
  -1   1  11      242.52      209.94      8.24 o 
   0   1  11      168.08      151.30      5.47 o 
   1   1  11       34.15       39.17      2.88 o 
   2   1  11      243.18      204.11      9.06 o 
   3   1  11       71.90       49.97      3.90 o 
   4   1  11       44.16       40.06      4.99 o 
   5   1  11      222.57      213.22     12.60 o 
   6   1  11      121.68      141.39      9.69 o 
   7   1  11      135.57      136.56      9.88 o 
   8   1  11       45.38       57.84      6.97 o 
 -12   2  11       10.45        3.34      3.56 o 
 -11   2  11       45.95       49.62      5.00 o 
 -10   2  11       19.27       20.25      3.15 o 
  -9   2  11      288.40      285.97      9.85 o 
  -8   2  11      212.75      226.71      8.27 o 
  -7   2  11        0.03        0.78      1.65 o 
  -6   2  11       92.28       85.97      4.86 o 
  -5   2  11      282.29      270.82     11.99 o 
  -4   2  11      594.45      600.01     15.97 o 
  -3   2  11      946.21      918.24     22.42 o 
  -2   2  11       19.20       23.67      2.79 o 
  -1   2  11      241.35      227.02      7.96 o 
   0   2  11      332.94      325.40      9.07 o 
   1   2  11       82.73       73.40      4.19 o 
   2   2  11       21.48       24.19      2.76 o 
   3   2  11        0.02       -0.60      1.66 o 
   4   2  11      489.24      456.85     17.81 o 
   5   2  11        2.07        1.22      2.22 o 
   6   2  11       22.45       33.52      5.38 o 
   7   2  11        0.42        0.05      3.19 o 
   8   2  11       56.46       78.71      8.19 o 
 -12   3  11       28.51       38.24      6.07 o 
 -11   3  11       60.05       62.11      5.59 o 
 -10   3  11       47.43       37.66      3.91 o 
  -9   3  11        0.92       -2.18      1.73 o 
  -8   3  11      426.51      443.59     13.12 o 
  -7   3  11      832.63      820.71     26.32 o 
  -6   3  11       23.29       25.49      3.02 o 
  -5   3  11       28.28       27.17      3.03 o 
  -4   3  11      180.77      175.19      6.97 o 
  -3   3  11     1124.07     1184.00     31.26 o 
  -2   3  11      207.16      201.21      7.40 o 
  -1   3  11      536.32      543.51     18.98 o 
   0   3  11        7.16        6.46      2.06 o 
   1   3  11      970.97      958.66     25.79 o 
   2   3  11       40.44       30.08      3.44 o 
   3   3  11        1.07        0.18      2.00 o 
   4   3  11       22.64       18.33      6.12 o 
   5   3  11      885.23      872.59     42.33 o 
   6   3  11       83.21       91.98     13.11 o 
   7   3  11      104.52      109.69     14.14 o 
   8   3  11       68.68       69.32     11.92 o 
 -11   4  11      184.37      168.78     10.64 o 
 -10   4  11        1.05        3.82      2.22 o 
  -9   4  11      355.92      353.39     11.51 o 
  -8   4  11      243.71      274.07      9.52 o 
  -7   4  11        6.05        2.78      1.91 o 
  -6   4  11       11.13        8.57      2.27 o 
  -5   4  11       48.56       40.39      3.65 o 
  -4   4  11        0.29        0.81      1.60 o 
  -3   4  11      214.75      207.74      7.67 o 
  -2   4  11       32.29       38.40      3.70 o 
  -1   4  11       87.77       96.78      5.13 o 
   0   4  11      322.36      335.69     10.53 o 
   1   4  11      522.09      505.67     14.00 o 
   2   4  11       57.00       68.93      4.93 o 
   3   4  11       33.28       31.73      4.18 o 
   4   4  11      186.89      187.61     12.74 o 
   5   4  11        4.01        7.15      6.22 o 
   6   4  11        3.87        5.79      6.47 o 
   7   4  11        3.67        3.75      5.96 o 
   8   4  11      108.78      138.30     16.86 o 
 -11   5  11        5.85       10.53      3.47 o 
 -10   5  11        6.90        5.99      2.58 o 
  -9   5  11       42.28       37.41      3.79 o 
  -8   5  11       10.67       12.30      2.63 o 
  -7   5  11       98.02       93.04      5.42 o 
  -6   5  11        7.37        7.90      2.39 o 
  -5   5  11        2.14        1.46      1.74 o 
  -4   5  11       73.04       61.41      4.29 o 
  -3   5  11        6.50        8.61      2.15 o 
  -2   5  11        0.39       -0.22      1.54 o 
  -1   5  11       63.41       56.91      4.12 o 
   0   5  11       60.63       66.67      4.39 o 
   1   5  11       23.86       33.12      3.25 o 
   2   5  11       32.05       31.02      3.76 o 
   3   5  11       64.90       59.89      5.92 o 
   4   5  11       12.02       14.83      3.69 o 
   5   5  11       14.53        7.05      4.44 o 
   6   5  11       67.91       59.44     11.92 o 
   7   5  11       22.77       24.02      9.03 o 
 -10   6  11       21.91       13.50      3.62 o 
  -9   6  11        6.31       10.01      3.27 o 
  -8   6  11       14.16       13.96      3.30 o 
  -7   6  11       36.93       31.57      4.35 o 
  -6   6  11       88.71       84.73     10.01 o 
  -5   6  11        6.96        5.21      2.58 o 
  -4   6  11       15.60        8.21      2.72 o 
  -3   6  11       18.57       39.67      4.53 o 
  -2   6  11      111.66      122.85      7.08 o 
  -1   6  11       95.21      103.10      7.57 o 
   0   6  11        0.17       -0.55      1.98 o 
   1   6  11       31.59       33.81      4.09 o 
   2   6  11       38.55       44.07      4.50 o 
   3   6  11       92.93       88.58     16.02 o 
   4   6  11        0.06       -0.57      2.46 o 
   5   6  11       59.85       67.91      8.51 o 
   6   6  11        0.60       -0.34      5.45 o 
   7   6  11        1.03       -4.26      5.62 o 
 -10   7  11       18.77       25.16      4.43 o 
  -9   7  11       81.30       95.95      7.14 o 
  -8   7  11       47.08       56.60      5.56 o 
  -7   7  11      236.96      229.99     10.66 o 
  -6   7  11       36.42       35.44      4.58 o 
  -5   7  11      115.58      117.05      7.41 o 
  -4   7  11      146.75      140.17      7.86 o 
  -3   7  11      134.94      155.60     12.91 o 
  -2   7  11      139.50      114.64      7.17 o 
  -1   7  11       15.36       14.59      3.43 o 
   0   7  11        0.66        0.04      2.32 o 
   1   7  11      253.71      233.64     11.72 o 
   2   7  11       97.75       92.76      6.46 o 
   3   7  11       41.84       56.76      8.70 o 
   4   7  11      108.22      110.00     11.31 o 
   5   7  11       66.75       78.01     10.22 o 
   6   7  11       36.57       44.94      7.58 o 
  -9   8  11      144.22      131.44     15.29 o 
  -8   8  11      189.85      218.82     10.76 o 
  -7   8  11        6.04        3.68      2.98 o 
  -6   8  11       19.54       18.54      4.00 o 
  -5   8  11        5.15        1.96      2.78 o 
  -4   8  11      220.48      218.63     11.22 o 
  -3   8  11       14.08       10.41      3.19 o 
  -2   8  11      114.83      125.25     13.67 o 
  -1   8  11       86.40       70.61      6.00 o 
   0   8  11      491.46      485.52     32.38 o 
   1   8  11       12.22        5.30      3.00 o 
   2   8  11       16.18       30.04      4.28 o 
   3   8  11      269.10      254.80     12.81 o 
   4   8  11       97.64      110.65     12.69 o 
   5   8  11       16.15       19.87      5.87 o 
  -7   9  11       25.85       28.15      4.70 o 
  -6   9  11       51.15       38.09      5.12 o 
  -5   9  11        1.43        1.67      2.70 o 
  -4   9  11       93.37       84.13      7.72 o 
  -3   9  11      112.14      121.86      7.90 o 
  -2   9  11        6.87        8.23      3.21 o 
  -1   9  11      109.75      102.98      7.31 o 
   0   9  11        0.56        1.78      2.53 o 
   1   9  11       49.45       49.00      5.39 o 
   2   9  11        0.57       -0.24      3.00 o 
   3   9  11        2.13        9.63      3.95 o 
   4   9  11        2.41        0.71      4.07 o 
  -6  10  11      103.99       99.70      7.44 o 
  -5  10  11        2.92        1.56      2.83 o 
  -4  10  11       28.45       31.04      4.76 o 
  -3  10  11       57.54       63.44      6.12 o 
  -2  10  11       78.92       65.14      6.27 o 
  -1  10  11       57.40       57.46      6.47 o 
   0  10  11      146.63      146.55      8.80 o 
   1  10  11       17.61       19.13      4.08 o 
   2  10  11        4.71        9.19      4.12 o 
 -12   0  12       85.02       88.91     13.97 o 
 -11   0  12       68.23       51.58      6.86 o 
 -10   0  12      980.72     1101.36     37.37 o 
  -9   0  12      147.48      152.03     11.50 o 
  -8   0  12      212.95      205.16     10.20 o 
  -7   0  12       40.38       44.11      4.82 o 
  -6   0  12     1087.32     1130.21     39.25 o 
  -5   0  12       38.67       39.76      4.74 o 
  -4   0  12      213.16      227.72     10.61 o 
  -3   0  12     1205.28     1258.35     57.69 o 
  -2   0  12      160.87      145.44      8.09 o 
  -1   0  12     1383.59     1307.91     67.28 o 
   0   0  12     1049.71     1012.99     31.50 o 
   1   0  12       53.61       34.77      4.09 o 
   2   0  12       32.23       29.59      5.05 o 
   3   0  12      553.53      519.37     32.28 o 
   4   0  12        0.64        2.78      2.93 o 
   5   0  12        8.77        3.58      4.43 o 
   6   0  12        0.22        2.90      4.94 o 
   7   0  12       44.09       40.37      8.86 o 
 -12   1  12        6.09        4.84      3.50 o 
 -11   1  12        8.41        8.85      2.73 o 
 -10   1  12       25.57       31.49      3.65 o 
  -9   1  12       51.19       55.84      4.66 o 
  -8   1  12      155.70      138.82      6.30 o 
  -7   1  12       35.49       50.74      3.97 o 
  -6   1  12      106.63       97.42      5.37 o 
  -5   1  12      688.00      652.05     24.80 o 
  -4   1  12      131.11      107.97      7.53 o 
  -3   1  12      922.27      950.72     28.74 o 
  -2   1  12      527.53      517.21     13.01 o 
  -1   1  12      101.96      104.75      6.68 o 
   0   1  12       66.30       61.38      3.98 o 
   1   1  12       42.89       36.90      2.94 o 
   2   1  12        2.33        0.72      1.44 o 
   3   1  12      473.75      395.98     24.24 o 
   4   1  12       57.59       60.04      4.61 o 
   5   1  12      186.98      188.77     11.86 o 
   6   1  12      346.19      335.81     22.91 o 
   7   1  12       91.88      105.58      9.27 o 
 -11   2  12        4.13        2.38      2.41 o 
 -10   2  12      206.10      227.71      8.92 o 
  -9   2  12       37.25       38.66      3.81 o 
  -8   2  12       76.42       94.44      5.40 o 
  -7   2  12       52.50       64.13      4.81 o 
  -6   2  12      361.11      332.63     10.83 o 
  -5   2  12      386.14      313.97     10.40 o 
  -4   2  12      559.33      572.09     15.77 o 
  -3   2  12      123.06      135.52      6.10 o 
  -2   2  12      163.41      155.91      9.53 o 
  -1   2  12      902.24      811.71     23.50 o 
   0   2  12      195.37      174.95      7.14 o 
   1   2  12       72.36       61.78      5.29 o 
   2   2  12       22.46       20.77      2.82 o 
   3   2  12      202.46      197.80      9.72 o 
   4   2  12       85.09       98.86      8.09 o 
   5   2  12       14.32       15.22      5.54 o 
   6   2  12       14.02       26.74      8.18 o 
   7   2  12        1.29        4.26      5.62 o 
 -11   3  12       62.04       70.63      5.82 o 
 -10   3  12        8.02        3.48      2.32 o 
  -9   3  12       53.47       58.81      4.98 o 
  -8   3  12      110.41       95.78      5.53 o 
  -7   3  12        1.33       -0.61      1.80 o 
  -6   3  12       69.49       81.09      5.13 o 
  -5   3  12      149.56      148.92      9.26 o 
  -4   3  12        3.14        3.61      1.96 o 
  -3   3  12      344.14      360.78     12.48 o 
  -2   3  12      206.85      164.48     13.86 o 
  -1   3  12      109.29      109.21      8.45 o 
   0   3  12        2.03        3.72      2.06 o 
   1   3  12      369.62      348.01     16.64 o 
   2   3  12        6.82        5.43      3.50 o 
   3   3  12        1.63        1.26      2.19 o 
   4   3  12       39.11       45.85      6.47 o 
   5   3  12        0.97        1.11      3.39 o 
   6   3  12       38.54       29.30      9.20 o 
   7   3  12        0.29       -1.87      5.45 o 
 -11   4  12       13.21       13.21      3.63 o 
 -10   4  12        3.28        2.63      2.25 o 
  -9   4  12      110.51      106.01      6.04 o 
  -8   4  12      393.35      428.56     14.51 o 
  -7   4  12       38.61       31.93      3.59 o 
  -6   4  12        0.47       -1.38      1.77 o 
  -5   4  12      105.25      102.77      7.26 o 
  -4   4  12      289.21      286.72      9.82 o 
  -3   4  12        8.91       10.26      2.35 o 
  -2   4  12        4.82        5.98      2.14 o 
  -1   4  12      131.93      141.77     11.67 o 
   0   4  12        2.12       -0.62      1.69 o 
   1   4  12      219.14      227.77      8.35 o 
   2   4  12      131.45      153.44      7.58 o 
   3   4  12        0.00       -3.08      2.41 o 
   4   4  12       57.67       55.41      7.12 o 
   5   4  12      178.38      128.19     10.93 o 
   6   4  12      120.81      112.24     15.50 o 
 -10   5  12       83.47      122.40      8.48 o 
  -9   5  12      179.43      240.51      9.30 o 
  -8   5  12       20.07       21.86      3.24 o 
  -7   5  12        2.52        0.40      1.94 o 
  -6   5  12       74.94       61.98      4.72 o 
  -5   5  12      411.38      427.47     14.40 o 
  -4   5  12      248.30      263.35      9.34 o 
  -3   5  12       32.45       22.50      3.06 o 
  -2   5  12       49.30       58.50      6.50 o 
  -1   5  12       13.25        9.04      2.48 o 
   0   5  12        0.58        1.75      2.11 o 
   1   5  12       52.08       51.04      4.76 o 
   2   5  12      736.61      903.83     31.32 o 
   3   5  12        3.28        4.46      2.93 o 
   4   5  12      293.52      303.69     22.14 o 
   5   5  12      232.26      214.53     14.60 o 
   6   5  12       87.27       81.42     14.48 o 
 -10   6  12       91.15       93.38      6.98 o 
  -9   6  12      177.70      199.80      9.74 o 
  -8   6  12      213.57      227.00     10.51 o 
  -7   6  12       30.48       35.16      4.55 o 
  -6   6  12        9.13        4.88      2.52 o 
  -5   6  12      318.78      369.82     16.89 o 
  -4   6  12      185.68      169.11      8.59 o 
  -3   6  12       56.44       61.22      5.32 o 
  -2   6  12       86.50      104.67      6.82 o 
  -1   6  12       23.16       23.69      3.87 o 
   0   6  12      115.80       98.06      6.62 o 
   1   6  12      204.54      209.79      9.58 o 
   2   6  12      130.66      139.83      9.02 o 
   3   6  12       55.99       48.22      5.68 o 
   4   6  12        3.47        6.70      6.56 o 
   5   6  12      174.11      178.02     13.34 o 
  -9   7  12        5.19        3.77      3.05 o 
  -8   7  12       61.35       66.90      6.25 o 
  -7   7  12      182.91      173.73      9.40 o 
  -6   7  12        0.35        1.97      2.71 o 
  -5   7  12       75.71       82.89      6.46 o 
  -4   7  12       14.40       20.04      3.90 o 
  -3   7  12        1.30       -1.82      2.01 o 
  -2   7  12      204.32      212.27     10.08 o 
  -1   7  12      411.71      388.38     14.64 o 
   0   7  12       15.20       12.34      3.37 o 
   1   7  12       83.79       89.95      7.47 o 
   2   7  12      116.48      132.38      9.92 o 
   3   7  12       85.75       87.34      7.43 o 
   4   7  12        0.86        3.16      4.77 o 
   5   7  12        2.77        6.13      7.07 o 
  -8   8  12       30.25       22.85      4.74 o 
  -7   8  12      107.42       99.60      8.86 o 
  -6   8  12      102.46       79.54      7.47 o 
  -5   8  12      101.42       92.29     12.56 o 
  -4   8  12      122.63      154.34     15.73 o 
  -3   8  12        8.97        2.54      2.78 o 
  -2   8  12        5.28        4.02      2.87 o 
  -1   8  12       58.34       50.19      5.75 o 
   0   8  12       27.55       21.44      4.24 o 
   1   8  12       12.91       20.04      4.05 o 
   2   8  12       62.57       63.77      6.79 o 
   3   8  12       17.74       27.48      5.01 o 
  -6   9  12       64.96       55.20      5.97 o 
  -5   9  12        0.05        2.46      2.84 o 
  -4   9  12       77.06       89.04     13.74 o 
  -3   9  12       79.84       68.18      7.44 o 
  -2   9  12        7.02        8.31      3.60 o 
  -1   9  12       59.82       52.34      5.89 o 
   0   9  12        6.86        2.98      3.07 o 
   1   9  12      134.37      137.56     11.46 o 
   2   9  12      100.41       97.39      8.62 o 
  -3  10  12        2.02       -4.01      2.73 o 
  -2  10  12        0.80       -1.93      3.05 o 
 -11   1  13        0.81       -0.38      2.38 o 
 -10   1  13       47.46       66.51      4.96 o 
  -9   1  13        0.01        0.15      1.89 o 
  -8   1  13        0.36       -0.85      1.84 o 
  -7   1  13        0.05        1.19      1.95 o 
  -6   1  13      139.82      132.92      7.69 o 
  -5   1  13       20.80       19.22      3.05 o 
  -4   1  13      505.52      499.93     14.47 o 
  -3   1  13       30.51       22.33      3.18 o 
  -2   1  13      221.45      232.66      8.62 o 
  -1   1  13       18.08       15.25      2.79 o 
   0   1  13        0.96       -1.72      1.61 o 
   1   1  13        2.93        0.55      1.78 o 
   2   1  13       62.31       50.17      3.97 o 
   3   1  13       11.66       15.70      3.63 o 
   4   1  13       58.80       41.84      5.02 o 
   5   1  13        7.84        8.52      6.47 o 
   6   1  13        0.45       -4.26      4.94 o 
 -11   2  13       13.85       13.83      3.22 o 
 -10   2  13        7.10        4.06      2.38 o 
  -9   2  13       12.86       17.22      3.15 o 
  -8   2  13        3.61        2.84      2.23 o 
  -7   2  13      288.78      296.87     10.48 o 
  -6   2  13      179.18      155.11      7.73 o 
  -5   2  13      560.89      567.08     26.95 o 
  -4   2  13      343.78      329.40     12.23 o 
  -3   2  13        1.31        0.99      1.91 o 
  -2   2  13        8.37        9.08      2.54 o 
  -1   2  13      387.32      378.17     12.07 o 
   0   2  13       30.54       32.90      3.90 o 
   1   2  13      149.79      145.30      8.41 o 
   2   2  13       21.36       26.29      3.23 o 
   3   2  13      163.78      178.47      9.38 o 
   4   2  13       94.46       92.09      6.78 o 
   5   2  13       14.26       24.36      8.18 o 
   6   2  13        0.48        1.53      6.13 o 
 -10   3  13        0.46        0.79      2.25 o 
  -9   3  13       58.30       57.49      7.60 o 
  -8   3  13       55.27       45.28      4.81 o 
  -7   3  13       51.06       42.04      4.12 o 
  -6   3  13        0.04       -0.03      2.00 o 
  -5   3  13      238.30      208.77     10.74 o 
  -4   3  13      257.11      277.32     10.96 o 
  -3   3  13       61.10       61.89      4.56 o 
  -2   3  13       45.54       44.21      5.95 o 
  -1   3  13        0.13       -0.31      1.87 o 
   0   3  13      360.85      322.13     15.77 o 
   1   3  13       56.82       66.74      6.81 o 
   2   3  13       36.05       43.19      4.44 o 
   3   3  13       36.57       37.37      4.82 o 
   4   3  13      111.63      119.41      7.94 o 
   5   3  13       21.01       36.96     10.05 o 
   6   3  13      162.21      160.10     18.91 o 
 -10   4  13      168.54      175.58      8.08 o 
  -9   4  13       67.49       77.19      5.53 o 
  -8   4  13        8.76        5.01      2.55 o 
  -7   4  13       26.20       29.88      3.71 o 
  -6   4  13       13.31       13.41      2.95 o 
  -5   4  13       60.27       49.99      4.36 o 
  -4   4  13        2.97        0.94      1.92 o 
  -3   4  13        0.02       -2.39      1.60 o 
  -2   4  13       85.27       73.41      5.05 o 
  -1   4  13       37.18       40.52      3.96 o 
   0   4  13       19.16       18.88      3.05 o 
   1   4  13       25.08       20.15      3.10 o 
   2   4  13        5.73        4.04      2.59 o 
   3   4  13      369.92      378.52     19.67 o 
   4   4  13      303.81      318.84     17.85 o 
   5   4  13       85.71       59.73     11.07 o 
  -9   5  13       50.57       64.88      5.17 o 
  -8   5  13        1.86        3.63      2.35 o 
  -7   5  13       16.35       26.46      5.44 o 
  -6   5  13       41.89       32.96      4.10 o 
  -5   5  13       85.51       89.74      5.57 o 
  -4   5  13        4.96        9.32      2.61 o 
  -3   5  13      115.56      125.05      7.36 o 
  -2   5  13       66.59       67.13      5.70 o 
  -1   5  13       10.07       18.84      3.64 o 
   0   5  13       14.52       19.87      3.75 o 
   1   5  13       14.53       23.78      3.88 o 
   2   5  13        0.29        0.21      2.32 o 
   3   5  13       44.17       42.07      5.61 o 
   4   5  13        1.13        2.38      4.26 o 
   5   5  13       35.45       24.17      6.50 o 
  -9   6  13      113.09      118.01      7.90 o 
  -8   6  13       44.84       47.41      6.17 o 
  -7   6  13       43.25       51.31      5.46 o 
  -6   6  13        8.78       10.50      3.26 o 
  -5   6  13        1.76        1.42      2.40 o 
  -4   6  13       21.79       22.79      3.94 o 
  -3   6  13       21.50       17.71      3.70 o 
  -2   6  13        0.09        0.83      2.45 o 
  -1   6  13        1.99       -0.71      2.37 o 
   0   6  13       44.52       47.98      5.69 o 
   1   6  13        6.91        9.14      3.15 o 
   2   6  13       27.95       32.42      4.49 o 
   3   6  13      115.94      149.83     11.70 o 
   4   6  13      153.86      107.46     10.98 o 
  -8   7  13        6.28        7.29      3.36 o 
  -7   7  13       41.10       48.12      5.97 o 
  -6   7  13        7.37       13.41      3.82 o 
  -5   7  13      228.63      239.20     18.21 o 
  -4   7  13       53.82       70.84      6.49 o 
  -3   7  13       99.48      112.18      8.90 o 
  -2   7  13       24.07       21.73      4.22 o 
  -1   7  13       63.78       62.61      5.92 o 
   0   7  13       52.87       61.05      9.46 o 
   1   7  13       10.44       13.04      3.60 o 
   2   7  13        1.93        0.60      2.72 o 
   3   7  13        1.22        1.57      3.33 o 
  -6   8  13      187.22      167.19     18.19 o 
  -5   8  13       58.76       50.72      5.81 o 
  -4   8  13       24.67       29.37      4.72 o 
  -3   8  13        0.05       -0.26      2.69 o 
  -2   8  13      254.32      232.98     12.95 o 
  -1   8  13       43.76       40.17      5.43 o 
   0   8  13       53.47       43.10      5.41 o 
   1   8  13       76.01       98.60      8.28 o 
  -3   9  13       16.11       11.71      4.02 o 
  -2   9  13      278.52      280.43     12.91 o 
 -10   0  14        1.80        1.71      3.73 o 
  -9   0  14        1.02        3.72      5.19 o 
  -8   0  14      276.41      315.87     40.28 o 
  -7   0  14      819.88      806.73     82.61 o 
  -6   0  14      233.87      252.46     15.04 o 
  -5   0  14       16.08       23.14      5.23 o 
  -4   0  14      358.93      432.11     44.03 o 
  -3   0  14       19.01       22.54      5.16 o 
  -2   0  14      231.50      233.88     13.97 o 
  -1   0  14       10.26       26.30     11.24 o 
   0   0  14      170.59      191.16     21.29 o 
   1   0  14      210.67      232.49     13.95 o 
   2   0  14      685.78      696.75     64.64 o 
   3   0  14      156.60      156.19     15.67 o 
   5   0  14       67.42       57.91     10.90 o 
 -10   1  14       24.18       26.79      4.15 o 
  -9   1  14       36.98       31.85      4.27 o 
  -8   1  14      115.57      117.23      7.24 o 
  -7   1  14      156.58      168.45     10.35 o 
  -6   1  14      249.62      247.40     10.57 o 
  -5   1  14      211.53      242.90     10.28 o 
  -4   1  14        0.25       -0.09      2.02 o 
  -3   1  14      407.17      434.20     13.30 o 
  -2   1  14      287.05      276.27      9.92 o 
  -1   1  14      125.37      131.94     10.59 o 
   0   1  14        5.87        3.25      2.19 o 
   1   1  14       74.69       65.62      5.31 o 
   2   1  14        9.33       16.85      4.24 o 
   3   1  14        0.23        2.62      3.31 o 
   4   1  14       56.60       51.94      5.69 o 
   5   1  14       50.64       48.54     10.73 o 
 -10   2  14       19.16       16.50      3.45 o 
  -9   2  14        0.06        0.33      2.24 o 
  -8   2  14        1.27        1.93      2.37 o 
  -7   2  14       60.89       58.78      4.90 o 
  -6   2  14        3.13        1.47      2.33 o 
  -5   2  14        2.08        2.93      2.39 o 
  -4   2  14      661.56      718.48     38.79 o 
  -3   2  14       24.61       25.75      4.58 o 
  -2   2  14      215.79      187.94      7.99 o 
  -1   2  14       26.74       25.23      3.57 o 
   0   2  14      107.41       83.54      6.03 o 
   1   2  14       28.29       20.90      4.59 o 
   2   2  14      366.97      404.41     31.05 o 
   3   2  14        1.98        4.74      2.95 o 
   4   2  14       60.98       55.04      7.17 o 
   5   2  14       14.74       19.76      8.18 o 
  -9   3  14      231.78      255.50     15.29 o 
  -8   3  14       12.88       10.41      2.93 o 
  -7   3  14       35.71       23.89      3.60 o 
  -6   3  14       81.26       57.93      5.45 o 
  -5   3  14       41.61       40.09      4.68 o 
  -4   3  14        0.27       -1.09      1.93 o 
  -3   3  14       10.32        6.67      2.46 o 
  -2   3  14       45.60       43.95      4.31 o 
  -1   3  14        5.11        1.40      2.20 o 
   0   3  14       63.39       54.47      5.05 o 
   1   3  14       24.70       37.18      3.98 o 
   2   3  14       46.56       75.27     10.28 o 
   3   3  14      162.91      162.43      9.38 o 
   4   3  14        8.14        7.20      4.29 o 
  -9   4  14       52.03       63.03      5.38 o 
  -8   4  14        4.21        1.92      2.41 o 
  -7   4  14       10.95       18.57      3.50 o 
  -6   4  14      672.61      636.32     19.88 o 
  -5   4  14       14.62        9.53      2.73 o 
  -4   4  14        0.26        1.27      2.10 o 
  -3   4  14       18.31       24.89      3.60 o 
  -2   4  14      193.94      208.13      8.75 o 
  -1   4  14        0.05        1.15      2.27 o 
   0   4  14        3.62        1.93      2.18 o 
   1   4  14       34.06       22.04      4.18 o 
   2   4  14      132.43      141.98      8.01 o 
   3   4  14       42.92       38.48      8.23 o 
   4   4  14       63.06       64.67      8.30 o 
  -8   5  14       32.65       47.68      5.39 o 
  -7   5  14        3.35       10.87      3.59 o 
  -6   5  14        0.03       -1.51      2.36 o 
  -5   5  14        0.55       -0.41      2.34 o 
  -4   5  14       82.29       83.91      6.48 o 
  -3   5  14       64.50       69.11      5.96 o 
  -2   5  14       84.90       78.55      6.40 o 
  -1   5  14        2.26        1.64      2.49 o 
   0   5  14        4.50        6.81      3.05 o 
   1   5  14      116.12      118.71      7.65 o 
   2   5  14        3.22        1.75      2.95 o 
   3   5  14       12.20       20.47      4.55 o 
  -7   6  14      100.89       94.73      7.34 o 
  -6   6  14      108.09      115.89      8.76 o 
  -5   6  14      211.17      249.76     11.34 o 
  -4   6  14        0.02       -2.25      2.20 o 
  -3   6  14       29.45       41.45      5.29 o 
  -2   6  14       86.13       96.94      7.08 o 
  -1   6  14       85.13       78.53      6.47 o 
   0   6  14        6.35       13.37      4.38 o 
   1   6  14       10.23        6.17      3.12 o 
   2   6  14       96.53      114.20      7.80 o 
  -6   7  14       47.37       53.48      6.48 o 
  -5   7  14      163.08      190.71     16.58 o 
  -4   7  14       91.90      104.99      7.73 o 
  -3   7  14      136.88      171.20     10.37 o 
  -2   7  14        3.88        4.60      3.25 o 
  -1   7  14       15.60       18.65      4.13 o 
   0   7  14        7.42        4.31      3.24 o 
   1   7  14      207.65      238.69     32.96 o 
  -8   1  15       45.09       55.41      5.50 o 
  -7   1  15       20.03       17.96      3.77 o 
  -6   1  15        2.85        0.23      2.34 o 
  -5   1  15       34.71       45.94      4.84 o 
  -4   1  15       85.93       79.03      5.96 o 
  -3   1  15        0.21       -1.32      2.12 o 
  -2   1  15       36.69       42.70      4.77 o 
  -1   1  15       21.15       27.00      4.10 o 
   0   1  15       98.07      101.98     10.53 o 
   1   1  15       34.81       35.28      4.38 o 
   2   1  15       19.14       27.10      6.79 o 
   3   1  15        0.01        0.45      3.67 o 
  -8   2  15       61.53       54.08      7.01 o 
  -7   2  15       51.19       43.63      5.10 o 
  -6   2  15       16.16       11.57      3.45 o 
  -5   2  15      244.16      269.30     12.38 o 
  -4   2  15      140.19      153.15      8.54 o 
  -3   2  15        6.36       10.02      2.89 o 
  -2   2  15       82.07       68.40      5.23 o 
  -1   2  15      199.46      197.97      9.70 o 
   0   2  15       17.20       19.13      3.41 o 
   1   2  15       93.55       90.79     10.02 o 
   2   2  15       91.90      114.77      8.10 o 
   3   2  15       19.02        9.18      3.71 o 
  -8   3  15       49.83       51.02      5.59 o 
  -7   3  15       28.77       31.97      4.40 o 
  -6   3  15       75.42       65.67      6.02 o 
  -5   3  15       18.92       12.90      3.13 o 
  -4   3  15      107.83      117.87      8.95 o 
  -3   3  15      151.67      153.53     10.62 o 
  -2   3  15        6.05        6.77      2.76 o 
  -1   3  15       28.69       26.03      3.91 o 
   0   3  15      180.17      215.65     10.08 o 
   1   3  15       16.96       26.18      3.79 o 
   2   3  15       54.48       57.21      5.46 o 
  -7   4  15        1.20        0.61      2.53 o 
  -6   4  15       96.55       83.99      5.99 o 
  -5   4  15      122.68      137.92     11.37 o 
  -4   4  15       80.47       90.91      7.69 o 
  -3   4  15       17.36       10.97      3.00 o 
  -2   4  15       45.27       50.07      4.83 o 
  -1   4  15       33.64       29.80      3.97 o 
   0   4  15       64.92       44.71      6.20 o 
   1   4  15       45.94       51.88      7.32 o 
   2   4  15       13.42       19.63      4.01 o 
  -6   5  15       99.33       97.16      9.93 o 
  -5   5  15        2.16        1.44      2.75 o 
  -4   5  15        0.74       -1.11      2.42 o 
  -3   5  15       18.60       17.47      4.01 o 
  -2   5  15       84.05       73.60      6.53 o 
  -1   5  15       44.61       38.13      5.16 o 
   0   5  15       20.54       21.27      4.36 o 
   1   5  15       10.33        7.79      3.29 o 
  -4   6  15        0.14       -1.15      2.69 o 
  -3   6  15        5.14        1.17      2.87 o 
  -2   6  15       41.76       36.28      5.21 o 
  -1   6  15        0.00        0.80      3.08 o 
  -6   0  16      162.79      182.07     13.29 o 
  -5   0  16      337.42      415.23     21.49 o 
  -4   0  16       22.93       23.14      5.70 o 
  -3   0  16      135.52      149.86     19.84 o 
  -2   0  16      184.65      209.87     42.41 o 
  -1   0  16        0.75        0.82      3.71 o 
   0   0  16        7.73       16.42     11.67 o 
   1   0  16        5.60        3.15      4.34 o 
  -6   1  16       37.26       49.69      5.29 o 
  -5   1  16       31.39       53.08      5.35 o 
  -4   1  16        9.01        9.05      3.35 o 
  -3   1  16       21.62       20.62      5.68 o 
  -2   1  16       99.31      111.16      7.57 o 
  -1   1  16       15.66       12.98      3.61 o 
   0   1  16       98.17       85.70      6.55 o 
   1   1  16      105.33      131.89      9.29 o 
  -6   2  16       83.45       94.38      9.12 o 
  -5   2  16       48.22       57.08      5.59 o 
  -4   2  16        1.62        2.19      2.86 o 
  -3   2  16        0.05        2.91      2.94 o 
  -2   2  16       99.03       92.47      7.96 o 
  -1   2  16        0.67       -1.39      2.45 o 
   0   2  16       36.24       36.66      6.20 o 
  -5   3  16       12.46       10.20      3.15 o 
  -4   3  16       61.66       54.18      5.04 o 
  -3   3  16       25.09       23.78      4.10 o 
  -2   3  16       10.89       10.89      3.42 o 
  -1   3  16       30.93       25.74      4.09 o 
  -3   4  16       41.11       46.15      5.54 o 
  -2   4  16        9.25        9.52      3.71 o 
                                                 
